# Supplementary material for: 4,4′-Diiodo-2,2′-[(3aR,7aR)-2,3,3a,4,5,6,7,7a-octa­hydro-1H-1,3-benzimidazole-1,3-di­yl)bis­(methyl­ene)]diphenol
Source: Acta Crystallogr Sect E Struct Rep Online. 2011 Aug 6;67(Pt 9):o2256. doi: 10.1107/S1600536811030054 (PMC3200707; doi:10.1107/S1600536811030054)
Supplement: Supplementary file 1 [file e-67-o2256-sup1.cif]

##############################################################################
#                                                                            #
# This CIF contains the data in a paper accepted for publication in          #
# Acta Crystallographica Section E. It conforms to the requirements of       #
# Notes for Authors for Acta Crystallographica Section E, and has been       #
# peer reviewed under the auspices of the IUCr Commission on Journals.       #
#                                                                            #
# Full details of the Crystallographic Information File format               #
# are given in the paper "The Crystallographic Information File (CIF):       #
# a New Standard Archive File for Crystallography" by S. R. Hall, F. H.      #
# Allen and I. D. Brown [Acta Cryst. (1991), A47, 655-685].                  #
#                                                                            #
# The current version of the core CIF dictionary is obtainable from          #
# ftp://ftp.iucr.org/pub/cif_core.dic.                                       #
#                                                                            #
# Software is freely available for graphical display of the structure(s)     #
# in this CIF. For information consult the CIF software page                 #
# http://www.iucr.org/resources/cif/software.                                #
#                                                                            #
# This file may be used for bona fide research purposes within the           #
# scientific community so long as proper attribution is given to the journal # 
# article from which it was obtained.                                        #
#                                                                            #
##############################################################################
data_global
_audit_creation_method     'Jana2006 Version : 02/06/2011'
_journal_date_recd_electronic     2011-07-11
_journal_date_accepted     2011-07-25
_journal_name_full     'Acta Crystallographica, Section E'
_journal_year     2011
_journal_volume     67
_journal_issue      9
_journal_page_first     o2256
_journal_page_last     o2256
_journal_paper_category     QO
_journal_coeditor_code     NC2238
_publ_contact_author_name     'Augusto Rivera'
_publ_contact_author_address
;
Departamento de Qu\'imica, Universidad Nacional de Colombia, Ciudad
Universitaria, Bogot\'a, Colombia
;
_publ_contact_author_email     'ariverau@unal.edu.co'
_publ_contact_author_fax     '57-1-316 5220'
_publ_contact_author_phone     '57-1-316 5000'
_publ_section_title
;\
4,4'-Diiodo-2,2'-[(3a<i>R</i>,7a<i>R</i>)-2,3,3a,4,5,6,7,7a-octahydro-\
1<i>H</i>-1,3-benzimidazole-1,3-diyl)bis(methylene)]diphenol
;
loop_
    _publ_author_name
    _publ_author_footnote
    _publ_author_address
    'Rivera, Augusto' .
;
Departamento de Qu\'imica, Universidad Nacional de Colombia,
Ciudad Universitaria, Bogot\'a, Colombia
;
    'Quiroga, Diego' .
;
Departamento de Qu\'imica, Universidad Nacional de Colombia,
Ciudad Universitaria, Bogot\'a, Colombia
;
    'R\'ios-Motta, Jaime' .
;
Departamento de Qu\'imica, Universidad Nacional de Colombia,
Ciudad Universitaria, Bogot\'a, Colombia
;
    'Fejfarov\'a, Karla' .
;
Institute of Physics ASCR, v.v.i.,
Na Slovance 2
182 21 Praha 8
Czech Republic
;
    'Du\<sek, Michal' .
;
Institute of Physics ASCR, v.v.i.,
Na Slovance 2
182 21 Praha 8
Czech Republic
;
data_I
_chemical_name_systematic
;
2-({3-[(2-hydroxy-5-iodophenyl)methyl]-octahydro-1<i>H</i>-
1,3-benzodiazol-1-yl}methyl)-4-iodophenol
;
_chemical_name_common
;
4,4'-Diiodo-2,2'-[(3a<i>R</i>,7a<i>R</i>)-2,3,3a,4,5,6,7,7a-octahydro-
1<i>H</i>-1,3-benzimidazole-1,3-diyl)bis(methylene)]diphenol
;
_chemical_formula_moiety     'C21 H24 I2 N2 O2'
_chemical_formula_sum     'C21 H24 I2 N2 O2'
_chemical_formula_structural     ?
_chemical_formula_analytical     ?
_chemical_formula_iupac     'C21 H24 I2 N2 O2'
_chemical_formula_weight     590.2
_chemical_melting_point     ?
_symmetry_cell_setting     monoclinic
_symmetry_space_group_name_H-M     'C 2'
_symmetry_space_group_name_Hall     'C 2y'
loop_
    _symmetry_equiv_pos_site_id
    _symmetry_equiv_pos_as_xyz
    1 x,y,z
    2 -x,y,-z
    3 x+1/2,y+1/2,z
    4 -x+1/2,y+1/2,-z
_cell_length_a     24.5822(12)
_cell_length_b     6.1121(3)
_cell_length_c     16.5557(10)
_cell_angle_alpha     90
_cell_angle_beta     121.119(6)
_cell_angle_gamma     90
_cell_volume     2129.5(2)
_cell_formula_units_Z     4
_cell_measurement_reflns_used     5885
_cell_measurement_theta_min     3.12
_cell_measurement_theta_max     67.13
_cell_measurement_temperature     120.2
_cell_special_details     ?
_exptl_crystal_description     prism
_exptl_crystal_colour     colourless
_exptl_crystal_size_max     0.263
_exptl_crystal_size_mid     0.122
_exptl_crystal_size_min     0.05
_exptl_crystal_density_diffrn     1.8404
_exptl_crystal_density_meas     ?
_exptl_crystal_density_method     'not measured'
_exptl_crystal_F_000     1144
_exptl_absorpt_coefficient_mu     23.342
_exptl_absorpt_correction_type     analytical
_exptl_absorpt_process_details
;
(CrysAlis PRO; Agilent, 2010)
;
_exptl_absorpt_correction_T_min     0.074
_exptl_absorpt_correction_T_max     0.424
_exptl_special_details
;
CrysAlis Pro (Agilent, 2010),
Analytical numeric absorption correction using a multifaceted crystal
   model.
;
_diffrn_ambient_temperature     120
_diffrn_radiation_type     'Cu K\a'
_diffrn_radiation_wavelength     1.5418
_diffrn_radiation_source     'Enhance Ultra (Cu) X-ray Source'
_diffrn_radiation_monochromator     'mirror'
_diffrn_measurement_device_type
      'Agilent Xcalibur diffractometer with an Atlas (Gemini ultra Cu) detector'
_diffrn_measurement_device     'four-cycle diffractometer'
_diffrn_measurement_method     'Rotation method data acquisition using \w'
_diffrn_detector_area_resol_mean     10.3784
_diffrn_reflns_number     11449
_diffrn_reflns_av_R_equivalents     0.0624
_diffrn_reflns_av_sigmaI/netI     0.0497
_diffrn_reflns_theta_min     3.12
_diffrn_reflns_theta_max     67.23
_diffrn_reflns_theta_full     67.23
_diffrn_measured_fraction_theta_max     0.98
_diffrn_measured_fraction_theta_full     0.98
_diffrn_reflns_limit_h_min     -29
_diffrn_reflns_limit_h_max     29
_diffrn_reflns_limit_k_min     -7
_diffrn_reflns_limit_k_max     7
_diffrn_reflns_limit_l_min     -19
_diffrn_reflns_limit_l_max     19
_diffrn_reflns_reduction_process
;
Integration of the CCD images was done by program CrysAlisPro
(Agilent, 2010). The same program was used for indexing of the
crystal shape and absorption correction.
;
_diffrn_standards_number     ?
_diffrn_standards_interval_count     ?
_diffrn_standards_interval_time     ?
_diffrn_standards_decay_%     .
loop_
    _diffrn_standard_refln_index_h
    _diffrn_standard_refln_index_k
    _diffrn_standard_refln_index_l
    ? ? ?
_refine_special_details
;
The refinement was carried out against all reflections. The conventional
<i>R</i>-factor is always based on <i>F</i>. The goodness of fit as well as
the weighted <i>R</i>-factor are based on <i>F</i> and <i>F</i>^2^ for
refinement carried out on <i>F</i> and <i>F</i>^2^, respectively. The
threshold expression is used only for calculating <i>R</i>-factors <i>etc</i>.
and it is not relevant to the choice of reflections for refinement.
The program used for refinement, Jana2006, uses the weighting scheme based on
the experimental expectations, see _refine_ls_weighting_details, that does not
force <i>S</i> to be one. Therefore the values of <i>S</i> are usually larger
than the ones from the <i>SHELX</i> program.
The absolute structure was determined on the basis of 1566 Friedel pairs
(Flack, 1983),
;
_reflns_number_total     3650
_reflns_number_gt     3397
_reflns_threshold_expression     I>3\s(I)
_refine_ls_structure_factor_coef     Fsqd
_refine_ls_R_factor_all     0.0430
_refine_ls_R_factor_gt     0.0401
_refine_ls_wR_factor_gt     0.1025
_refine_ls_wR_factor_ref     0.1063
_refine_ls_goodness_of_fit_ref     1.30
_refine_ls_restrained_S_all     ?
_refine_ls_number_reflns     3650
_refine_ls_number_parameters     250
_refine_ls_number_restraints     2
_refine_ls_number_constraints     91
_refine_ls_hydrogen_treatment     mixed
_refine_ls_weighting_scheme     sigma
_refine_ls_weighting_details     'w=1/[\s^2^(I)+0.0016I^2^]'
_refine_ls_shift/su_max     0.0384
_refine_ls_shift/su_mean     0.0011
_refine_diff_density_max     0.85
_refine_diff_density_min     -0.87
_refine_ls_extinction_method     'none'
_refine_ls_extinction_coef     ?
_refine_ls_abs_structure_details     'Flack (1983), 1566 Friedel pairs'
_refine_ls_abs_structure_Flack     0.079(13)
_refine_ls_abs_structure_Rogers     ?
loop_
    _atom_type_symbol
    _atom_type_scat_dispersion_real
    _atom_type_scat_dispersion_imag
    _atom_type_scat_source
    C 0.0181 0.0091 'International Tables Vol C tables 4.2.6.8 and 6.1.1.1'
    H 0.0000 0.0000 'International Tables Vol C tables 4.2.6.8 and 6.1.1.1'
    I -0.3257 6.8362 'International Tables Vol C tables 4.2.6.8 and 6.1.1.1'
    N 0.0311 0.0180 'International Tables Vol C tables 4.2.6.8 and 6.1.1.1'
    O 0.0492 0.0322 'International Tables Vol C tables 4.2.6.8 and 6.1.1.1'
_computing_data_collection     'Crysalis PRO (Agilent, 2010)'
_computing_cell_refinement     'Crysalis PRO (Agilent, 2010)'
_computing_data_reduction     'Crysalis PRO (Agilent, 2010)'
_computing_structure_solution     'SIR2002 (Burla <i>et al.</i>, 2003)'
_computing_structure_refinement
                                 'JANA2006 (Pet\<r\'i\<cek <i>et al.</i>, 2006)'
_computing_molecular_graphics     'DIAMOND (Brandenburg & Putz, 2005)'
_computing_publication_material
                                 'JANA2006 (Pet\<r\'i\<cek <i>et al.</i>, 2006)'
loop_
    _atom_site_type_symbol
    _atom_site_label
    _atom_site_fract_x
    _atom_site_fract_y
    _atom_site_fract_z
    _atom_site_U_iso_or_equiv
    _atom_site_adp_type
    _atom_site_calc_flag
    _atom_site_refinement_flags
    _atom_site_occupancy
    _atom_site_symmetry_multiplicity
    _atom_site_disorder_assembly
    _atom_site_disorder_group
    I I1 0.40926(2) 0.38885 0.03435(3) 0.0457(2) Uani d . 1 4 . .
    I I2 0.54564(3) 0.34180(15) 0.67075(4) 0.0621(3) Uani d . 1 4 . .
    O O1 0.2558(2) 0.8312(10) 0.1940(3) 0.040(2) Uani d . 1 4 . .
    O O2 0.2940(3) -0.1604(11) 0.4035(4) 0.054(3) Uani d . 1 4 . .
    N N1 0.2165(3) 0.4306(11) 0.2051(4) 0.034(2) Uani d . 1 4 . .
    N N2 0.2436(3) 0.2401(11) 0.3459(4) 0.035(3) Uani d . 1 4 . .
    C C1 0.2707(3) 0.3359(13) 0.2912(4) 0.034(3) Uani d . 1 4 . .
    C C2 0.1598(3) 0.3332(14) 0.1992(4) 0.036(3) Uani d . 1 4 . .
    C C3 0.1790(3) 0.3314(15) 0.3014(5) 0.038(3) Uani d . 1 4 . .
    C C4 0.1317(4) 0.2045(16) 0.3154(6) 0.045(4) Uani d . 1 4 . .
    C C5 0.0666(4) 0.314(2) 0.2559(6) 0.061(5) Uani d . 1 4 . .
    C C6 0.0474(3) 0.335(2) 0.1518(5) 0.051(4) Uani d . 1 4 . .
    C C7 0.0975(4) 0.4517(15) 0.1400(5) 0.042(3) Uani d . 1 4 . .
    C C8 0.2198(3) 0.3905(16) 0.1187(4) 0.031(3) Uani d . 1 4 . .
    C C9 0.2733(3) 0.5131(13) 0.1224(5) 0.034(3) Uani d . 1 4 . .
    C C10 0.2890(4) 0.7266(14) 0.1603(5) 0.035(3) Uani d . 1 4 . .
    C C11 0.3386(3) 0.8414(15) 0.1623(4) 0.037(3) Uani d . 1 4 . .
    C C12 0.3732(4) 0.7461(14) 0.1254(5) 0.042(3) Uani d . 1 4 . .
    C C13 0.3568(4) 0.5396(14) 0.0869(5) 0.037(3) Uani d . 1 4 . .
    C C14 0.3084(3) 0.4225(12) 0.0860(4) 0.031(3) Uani d . 1 4 . .
    C C15 0.2835(4) 0.2855(14) 0.4477(5) 0.038(3) Uani d . 1 4 . .
    C C16 0.3459(4) 0.1688(14) 0.4877(5) 0.038(3) Uani d . 1 4 . .
    C C17 0.3489(4) -0.0472(14) 0.4615(5) 0.042(4) Uani d . 1 4 . .
    C C18 0.4071(4) -0.1506(18) 0.4971(6) 0.052(4) Uani d . 1 4 . .
    C C19 0.4628(5) -0.0464(14) 0.5584(6) 0.046(4) Uani d . 1 4 . .
    C C20 0.4608(4) 0.1693(16) 0.5825(6) 0.047(4) Uani d . 1 4 . .
    C C21 0.4035(4) 0.2758(15) 0.5479(5) 0.041(3) Uani d . 1 4 . .
    H H1a 0.30018 0.449807 0.327486 0.041 Uiso calc R 1 4 . .
    H H1b 0.289698 0.222021 0.273989 0.041 Uiso calc R 1 4 . .
    H H2 0.150156 0.194368 0.167635 0.0427 Uiso calc R 1 4 . .
    H H3 0.179095 0.470059 0.328724 0.046 Uiso calc R 1 4 . .
    H H4a 0.144224 0.208887 0.380735 0.0534 Uiso calc R 1 4 . .
    H H4b 0.129369 0.056584 0.294365 0.0534 Uiso calc R 1 4 . .
    H H5a 0.067702 0.456816 0.281037 0.0736 Uiso calc R 1 4 . .
    H H5b 0.035132 0.23068 0.260104 0.0736 Uiso calc R 1 4 . .
    H H6a 0.039828 0.192423 0.123906 0.0611 Uiso calc R 1 4 . .
    H H6b 0.007888 0.412918 0.117567 0.0611 Uiso calc R 1 4 . .
    H H7a 0.085623 0.447024 0.074901 0.0506 Uiso calc R 1 4 . .
    H H7b 0.101731 0.600035 0.161522 0.0506 Uiso calc R 1 4 . .
    H H8a 0.22518 0.236821 0.113022 0.0373 Uiso calc R 1 4 . .
    H H8b 0.180562 0.434385 0.06391 0.0373 Uiso calc R 1 4 . .
    H H11 0.349133 0.985749 0.188885 0.0443 Uiso calc R 1 4 . .
    H H12 0.40771 0.823632 0.127037 0.05 Uiso calc R 1 4 . .
    H H14 0.298725 0.277391 0.060112 0.0371 Uiso calc R 1 4 . .
    H H15a 0.290776 0.440117 0.457354 0.0451 Uiso calc R 1 4 . .
    H H15b 0.26204 0.236075 0.479059 0.0451 Uiso calc R 1 4 . .
    H H18 0.408329 -0.298327 0.478383 0.0625 Uiso calc R 1 4 . .
    H H19 0.502706 -0.121714 0.584329 0.0552 Uiso calc R 1 4 . .
    H H21 0.402993 0.425237 0.565416 0.0489 Uiso calc R 1 4 . .
    H H1O 0.240(4) 0.728(11) 0.209(7) 0.0482 Uiso d T 1 4 . .
    H H2O 0.270(4) -0.059(13) 0.370(7) 0.0643 Uiso d T 1 4 . .
loop_
    _atom_site_aniso_label
    _atom_site_aniso_U_11
    _atom_site_aniso_U_22
    _atom_site_aniso_U_33
    _atom_site_aniso_U_12
    _atom_site_aniso_U_13
    _atom_site_aniso_U_23
    _atom_site_aniso_type_symbol
    I1 0.0504(2) 0.0491(3) 0.0454(2) -0.0022(2) 0.0304(2) -0.0027(2) I
    I2 0.0572(3) 0.0623(5) 0.0429(3) 0.0124(3) 0.0089(2) -0.0038(3) I
    O1 0.054(3) 0.030(3) 0.042(2) -0.003(2) 0.028(2) -0.001(2) O
    O2 0.090(4) 0.025(4) 0.047(3) -0.007(3) 0.036(3) -0.004(3) O
    N1 0.045(3) 0.031(4) 0.029(3) -0.005(2) 0.021(2) -0.004(2) N
    N2 0.048(3) 0.032(4) 0.026(3) -0.007(3) 0.020(3) -0.003(2) N
    C1 0.045(3) 0.030(4) 0.031(3) -0.005(3) 0.022(3) 0.000(3) C
    C2 0.045(3) 0.035(5) 0.033(3) -0.008(3) 0.025(3) -0.003(3) C
    C3 0.050(4) 0.033(5) 0.034(3) -0.005(3) 0.024(3) -0.001(3) C
    C4 0.058(4) 0.046(5) 0.039(4) -0.011(4) 0.031(4) 0.000(4) C
    C5 0.057(5) 0.088(9) 0.047(4) -0.008(5) 0.033(4) -0.001(5) C
    C6 0.042(4) 0.070(7) 0.044(4) -0.009(4) 0.025(3) -0.006(5) C
    C7 0.051(4) 0.043(5) 0.034(4) -0.004(3) 0.022(3) 0.000(3) C
    C8 0.039(3) 0.023(4) 0.026(3) -0.001(3) 0.013(2) 0.006(3) C
    C9 0.043(4) 0.034(5) 0.022(3) 0.000(3) 0.015(3) 0.007(3) C
    C10 0.041(4) 0.034(5) 0.028(3) -0.004(3) 0.016(3) -0.003(3) C
    C11 0.047(3) 0.029(5) 0.029(3) -0.005(3) 0.016(3) -0.003(3) C
    C12 0.046(4) 0.040(5) 0.034(4) -0.006(3) 0.017(3) 0.004(3) C
    C13 0.043(4) 0.040(5) 0.033(4) -0.001(3) 0.022(3) -0.001(3) C
    C14 0.046(3) 0.020(4) 0.023(3) -0.004(3) 0.015(3) 0.000(3) C
    C15 0.059(4) 0.031(5) 0.029(3) 0.005(3) 0.028(3) 0.001(3) C
    C16 0.062(5) 0.025(4) 0.028(4) 0.003(3) 0.024(4) 0.002(3) C
    C17 0.075(5) 0.025(5) 0.033(4) -0.004(4) 0.034(4) -0.003(3) C
    C18 0.092(6) 0.028(6) 0.048(4) 0.008(5) 0.044(4) -0.003(4) C
    C19 0.078(6) 0.031(5) 0.041(4) 0.014(4) 0.039(4) 0.009(3) C
    C20 0.060(5) 0.043(5) 0.034(4) 0.013(4) 0.023(4) 0.009(4) C
    C21 0.063(5) 0.032(5) 0.027(3) 0.006(3) 0.023(3) 0.003(3) C
loop_
    _geom_bond_atom_site_label_1
    _geom_bond_atom_site_label_2
    _geom_bond_site_symmetry_1
    _geom_bond_site_symmetry_2
    _geom_bond_distance
    _geom_bond_publ_flag
    I1 C13 . . 2.105(10) ?
    I2 C20 . . 2.108(8) ?
    O1 C10 . . 1.363(12) ?
    O1 H1O . . 0.84(10) ?
    O2 C17 . . 1.372(10) ?
    O2 H2O . . 0.84(8) ?
    N1 C1 . . 1.476(7) ?
    N1 C2 . . 1.471(11) ?
    N1 C8 . . 1.494(11) ?
    N2 C1 . . 1.494(12) ?
    N2 C3 . . 1.473(10) ?
    N2 C15 . . 1.472(9) ?
    C1 H1a . . 0.96 ?
    C1 H1b . . 0.96 ?
    C2 C3 . . 1.503(11) ?
    C2 C7 . . 1.510(10) ?
    C2 H2 . . 0.96 ?
    C3 C4 . . 1.511(14) ?
    C3 H3 . . 0.96 ?
    C4 C5 . . 1.532(12) ?
    C4 H4a . . 0.96 ?
    C4 H4b . . 0.96 ?
    C5 C6 . . 1.539(13) ?
    C5 H5a . . 0.96 ?
    C5 H5b . . 0.96 ?
    C6 C7 . . 1.520(15) ?
    C6 H6a . . 0.96 ?
    C6 H6b . . 0.96 ?
    C7 H7a . . 0.96 ?
    C7 H7b . . 0.96 ?
    C8 C9 . . 1.488(12) ?
    C8 H8a . . 0.96 ?
    C8 H8b . . 0.96 ?
    C9 C10 . . 1.412(11) ?
    C9 C14 . . 1.396(13) ?
    C10 C11 . . 1.392(13) ?
    C11 C12 . . 1.405(14) ?
    C11 H11 . . 0.96 ?
    C12 C13 . . 1.377(12) ?
    C12 H12 . . 0.96 ?
    C13 C14 . . 1.383(12) ?
    C14 H14 . . 0.96 ?
    C15 C16 . . 1.501(12) ?
    C15 H15a . . 0.96 ?
    C15 H15b . . 0.96 ?
    C16 C17 . . 1.404(12) ?
    C16 C21 . . 1.402(11) ?
    C17 C18 . . 1.385(14) ?
    C18 C19 . . 1.370(12) ?
    C18 H18 . . 0.96 ?
    C19 C20 . . 1.385(13) ?
    C19 H19 . . 0.96 ?
    C20 C21 . . 1.380(13) ?
    C21 H21 . . 0.96 ?
loop_
    _geom_angle_atom_site_label_1
    _geom_angle_atom_site_label_2
    _geom_angle_atom_site_label_3
    _geom_angle_site_symmetry_1
    _geom_angle_site_symmetry_2
    _geom_angle_site_symmetry_3
    _geom_angle
    _geom_angle_publ_flag
    C10 O1 H1O . . . 104(7) ?
    C17 O2 H2O . . . 101(6) ?
    C1 N1 C2 . . . 104.8(6) ?
    C1 N1 C8 . . . 113.0(6) ?
    C2 N1 C8 . . . 112.9(5) ?
    C1 N2 C3 . . . 104.6(6) ?
    C1 N2 C15 . . . 112.3(6) ?
    C3 N2 C15 . . . 114.1(7) ?
    N1 C1 N2 . . . 106.1(6) ?
    N1 C1 H1a . . . 109.4714 ?
    N1 C1 H1b . . . 109.4713 ?
    N2 C1 H1a . . . 109.472 ?
    N2 C1 H1b . . . 109.471 ?
    H1a C1 H1b . . . 112.6582 ?
    N1 C2 C3 . . . 101.2(5) ?
    N1 C2 C7 . . . 117.1(7) ?
    N1 C2 H2 . . . 110.6437 ?
    C3 C2 C7 . . . 110.9(8) ?
    C3 C2 H2 . . . 116.8819 ?
    C7 C2 H2 . . . 100.8307 ?
    N2 C3 C2 . . . 101.3(7) ?
    N2 C3 C4 . . . 116.5(7) ?
    N2 C3 H3 . . . 111.0115 ?
    C2 C3 C4 . . . 111.0(6) ?
    C2 C3 H3 . . . 116.5093 ?
    C4 C3 H3 . . . 101.3338 ?
    C3 C4 C5 . . . 107.9(8) ?
    C3 C4 H4a . . . 109.4721 ?
    C3 C4 H4b . . . 109.4725 ?
    C5 C4 H4a . . . 109.4701 ?
    C5 C4 H4b . . . 109.47 ?
    H4a C4 H4b . . . 111.0366 ?
    C4 C5 C6 . . . 111.8(9) ?
    C4 C5 H5a . . . 109.4716 ?
    C4 C5 H5b . . . 109.4713 ?
    C6 C5 H5a . . . 109.4709 ?
    C6 C5 H5b . . . 109.4715 ?
    H5a C5 H5b . . . 107.0854 ?
    C5 C6 C7 . . . 112.5(6) ?
    C5 C6 H6a . . . 109.4704 ?
    C5 C6 H6b . . . 109.4702 ?
    C7 C6 H6a . . . 109.4723 ?
    C7 C6 H6b . . . 109.4718 ?
    H6a C6 H6b . . . 106.2371 ?
    C2 C7 C6 . . . 108.0(7) ?
    C2 C7 H7a . . . 109.4703 ?
    C2 C7 H7b . . . 109.4705 ?
    C6 C7 H7a . . . 109.4719 ?
    C6 C7 H7b . . . 109.4721 ?
    H7a C7 H7b . . . 110.9091 ?
    N1 C8 C9 . . . 111.3(6) ?
    N1 C8 H8a . . . 109.4702 ?
    N1 C8 H8b . . . 109.4715 ?
    C9 C8 H8a . . . 109.4718 ?
    C9 C8 H8b . . . 109.4709 ?
    H8a C8 H8b . . . 107.5975 ?
    C8 C9 C10 . . . 121.1(9) ?
    C8 C9 C14 . . . 120.8(7) ?
    C10 C9 C14 . . . 118.1(8) ?
    O1 C10 C9 . . . 122.1(8) ?
    O1 C10 C11 . . . 117.2(7) ?
    C9 C10 C11 . . . 120.7(9) ?
    C10 C11 C12 . . . 120.0(8) ?
    C10 C11 H11 . . . 119.9796 ?
    C12 C11 H11 . . . 119.9777 ?
    C11 C12 C13 . . . 118.9(9) ?
    C11 C12 H12 . . . 120.5572 ?
    C13 C12 H12 . . . 120.5582 ?
    I1 C13 C12 . . . 119.8(7) ?
    I1 C13 C14 . . . 118.5(6) ?
    C12 C13 C14 . . . 121.6(9) ?
    C9 C14 C13 . . . 120.7(7) ?
    C9 C14 H14 . . . 119.6736 ?
    C13 C14 H14 . . . 119.6733 ?
    N2 C15 C16 . . . 109.9(8) ?
    N2 C15 H15a . . . 109.4717 ?
    N2 C15 H15b . . . 109.4717 ?
    C16 C15 H15a . . . 109.4703 ?
    C16 C15 H15b . . . 109.471 ?
    H15a C15 H15b . . . 109.0826 ?
    C15 C16 C17 . . . 121.1(7) ?
    C15 C16 C21 . . . 121.2(8) ?
    C17 C16 C21 . . . 117.6(8) ?
    O2 C17 C16 . . . 120.0(8) ?
    O2 C17 C18 . . . 119.6(8) ?
    C16 C17 C18 . . . 120.4(8) ?
    C17 C18 C19 . . . 121.3(10) ?
    C17 C18 H18 . . . 119.3262 ?
    C19 C18 H18 . . . 119.324 ?
    C18 C19 C20 . . . 119.0(9) ?
    C18 C19 H19 . . . 120.5016 ?
    C20 C19 H19 . . . 120.5014 ?
    I2 C20 C19 . . . 120.4(7) ?
    I2 C20 C21 . . . 118.9(7) ?
    C19 C20 C21 . . . 120.7(8) ?
    C16 C21 C20 . . . 120.9(8) ?
    C16 C21 H21 . . . 119.5344 ?
    C20 C21 H21 . . . 119.5335 ?
loop_
    _geom_torsion_atom_site_label_1
    _geom_torsion_atom_site_label_2
    _geom_torsion_atom_site_label_3
    _geom_torsion_atom_site_label_4
    _geom_torsion_site_symmetry_1
    _geom_torsion_site_symmetry_2
    _geom_torsion_site_symmetry_3
    _geom_torsion_site_symmetry_4
    _geom_torsion
    _geom_torsion_publ_flag
    ? ? ? ? ? ? ? ? ? ?
loop_
    _geom_hbond_atom_site_label_D
    _geom_hbond_atom_site_label_H
    _geom_hbond_atom_site_label_A
    _geom_hbond_site_symmetry_D
    _geom_hbond_site_symmetry_H
    _geom_hbond_site_symmetry_A
    _geom_hbond_distance_DH
    _geom_hbond_distance_HA
    _geom_hbond_distance_DA
    _geom_hbond_angle_DHA
    _geom_hbond_publ_flag
    O1 H1O N1 . . . 0.84(10) 1.90(7) 2.672(9) 152(11) y
    O2 H2O N2 . . . 0.84(8) 1.91(8) 2.686(9) 154(8) y
