# Supplementary material for: 4,4′-Diiodo-2,2′-[(3aR,7aR)-2,3,3a,4,5,6,7,7a-octa­hydro-1H-1,3-benzimidazole-1,3-di­yl)bis­(methyl­ene)]diphenol
Source: Acta Crystallogr Sect E Struct Rep Online. 2011 Aug 6;67(Pt 9):o2256. doi: 10.1107/S1600536811030054 (PMC3200707; doi:10.1107/S1600536811030054)
Supplement: Supplementary file 2 [file e-67-o2256-Isup2.hkl]

#
# h,k,l, Fc-squared, Fo-squared, sigma(Fo-squared) and status flag
#
data_I
_shelx_title                             '   '
_shelx_refln_list_code                   4
_shelx_F_calc_maximum                    498.34
_exptl_crystal_F_000                     1144
_reflns_d_resolution_high                0.8361

loop_
 _symmetry_equiv_pos_as_xyz
 'x, y, z'
 '-x, y, -z'
 'x+1/2, y+1/2, z'
 '-x+1/2, y+1/2, -z'

_cell_length_a                           24.5822(12)
_cell_length_b                           6.1121(3)
_cell_length_c                           16.5557(10)
_cell_angle_alpha                        90
_cell_angle_beta                         121.119(6)
_cell_angle_gamma                        90

_shelx_F_squared_multiplier              1.000

loop_
 _refln_index_h
 _refln_index_k
 _refln_index_l
 _refln_F_squared_calc
 _refln_F_squared_meas
 _refln_F_squared_sigma
 _refln_observed_status
   1  -7   0    421.71    315.92   76.94 o
   3  -7   0    870.03   1105.20  164.25 o
   5  -7   0   1003.37   1576.05  264.61 o
   0  -6   0   3587.22   5131.31  679.31 o
   2  -6   0    600.93   1086.32  208.98 o
   4  -6   0   1200.98   1852.61  147.64 o
   6  -6   0   1979.16   2483.91  165.17 o
   8  -6   0    497.25    617.55   78.80 o
  10  -6   0   2762.72   2752.89  194.73 o
  12  -6   0    810.28    526.76   93.75 o
  14  -6   0    236.11    183.62   52.47 o
   1  -5   0   7599.90   8312.92  297.64 o
   3  -5   0   1390.76   1488.51  125.71 o
   5  -5   0   4505.66   5289.04  240.64 o
   7  -5   0   1157.90   1584.79  126.28 o
   9  -5   0    314.86    397.92   66.01 o
  11  -5   0   6453.45   6793.07  350.36 o
  13  -5   0    527.41    366.20   76.71 o
  15  -5   0    394.54    365.24  120.05 o
  17  -5   0    400.73    283.16   51.66 o
   0  -4   0  21747.70  20537.50  441.70 o
   2  -4   0   7033.73   7174.25  188.47 o
   4  -4   0   3574.01   3973.99  182.88 o
   6  -4   0   6166.89   6330.93  236.27 o
   8  -4   0   5065.19   4852.70  178.68 o
  10  -4   0   4559.76   4694.41  203.14 o
  12  -4   0   2200.11   2114.18  151.17 o
  14  -4   0   1044.73    801.82   99.26 o
  16  -4   0   1511.00   1095.68  108.70 o
  18  -4   0    257.38    295.20   53.27 o
  20  -4   0    781.72    618.92   57.84 o
   1  -3   0  24945.80  22943.50  755.78 o
   3  -3   0   8903.12   9182.66  506.92 o
   5  -3   0  15908.70  16435.90  736.06 o
   7  -3   0   8704.52   8479.88  252.46 o
   9  -3   0    787.81    739.76   66.65 o
  11  -3   0   5380.89   5248.51  230.11 o
  13  -3   0   1840.33   1686.51  148.43 o
  15  -3   0   1401.42   1172.82  126.65 o
  17  -3   0    992.03    722.55   89.13 o
  19  -3   0    306.61    293.02   55.21 o
  21  -3   0   2171.04   2164.52  124.42 o
   0  -2   0 243862.00 247602.00 2821.16 o
   2  -2   0  11186.30  11188.90  439.57 o
   4  -2   0   2851.77   2906.77  246.80 o
   6  -2   0  33130.70  33508.60  970.64 o
   8  -2   0  14524.80  12703.00  758.64 o
  10  -2   0   5324.35   4628.72  376.11 o
  12  -2   0   2406.92   2047.16  138.00 o
  14  -2   0   3514.20   3125.61  216.90 o
  16  -2   0   5531.50   5262.86  263.24 o
  18  -2   0     47.84     91.99   36.80 <
  20  -2   0   2180.04   2422.75  167.63 o
  22  -2   0   3354.17   3673.42  216.38 o
  24  -2   0   1116.86   1005.76   83.69 o
   1  -1   0  43628.80  47157.80  633.62 o
   3  -1   0  30922.10  32207.80  484.84 o
   5  -1   0  25709.50  26172.50  499.24 o
   7  -1   0  22274.60  21788.20  687.34 o
   9  -1   0   3043.13   2781.16  289.29 o
  11  -1   0    842.00    572.35  141.43 o
  13  -1   0   2433.04   2380.78  146.52 o
  15  -1   0   6084.00   6155.97  273.13 o
  17  -1   0   2964.46   3082.57  191.20 o
  19  -1   0    453.18    535.38   71.94 o
  21  -1   0   5721.18   7632.81  373.83 o
  23  -1   0   2170.65   2759.25  185.36 o
   2   0   0   4109.45   4850.17  209.43 o
   4   0   0    445.16    349.96   77.90 o
   6   0   0  54219.90  58898.50 1305.14 o
   8   0   0  12029.30  12385.20  524.97 o
  10   0   0   1708.38   1696.92  219.46 o
  12   0   0    531.73    562.30   82.18 o
  14   0   0   2863.30   2865.84  177.27 o
  16   0   0  12319.10  13328.70  463.75 o
  18   0   0    129.17    106.54   39.59 <
  20   0   0   3832.65   4146.46  261.01 o
  22   0   0   5779.90   6622.21  260.93 o
  24   0   0   1263.82   1269.62   86.25 o
   1   1   0  42758.60  45567.70  506.86 o
   3   1   0  29614.10  31455.00  584.87 o
   5   1   0  25440.20  23039.60  712.49 o
   7   1   0  21509.90  21664.10  580.65 o
   9   1   0   2425.56   2544.66  224.80 o
  11   1   0    507.45    420.96  126.28 o
  13   1   0   2518.89   2677.25  204.09 o
  15   1   0   5044.47   5281.53  280.85 o
  17   1   0   2620.22   2737.47  179.75 o
  19   1   0    242.09    270.99   75.50 o
  21   1   0   5769.48   7447.13  368.42 o
  23   1   0   2141.68   2558.22  139.32 o
   0   2   0 233117.00 248342.00 3223.45 o
   2   2   0  13031.20  12653.20  605.53 o
   4   2   0   4143.11   3536.46  280.70 o
   6   2   0  30292.60  28544.70  838.97 o
   8   2   0  15744.60  14759.60  768.02 o
  10   2   0   4678.55   4939.64  439.29 o
  12   2   0   2081.90   2152.90  223.13 o
  14   2   0   3291.74   3341.31  294.93 o
  16   2   0   5990.61   5892.41  352.57 o
  18   2   0    123.24    158.69   45.17 o
  20   2   0   2175.19   2254.22  151.12 o
  22   2   0   3671.90   4068.41  278.27 o
  24   2   0    884.05    974.29  104.38 o
   1   3   0  25012.50  23848.80  946.78 o
   3   3   0   9153.35  10875.80  794.27 o
   5   3   0  14598.40  13499.90 1550.52 o
   7   3   0   8360.98   6306.47 1255.34 o
   9   3   0    845.76    756.10  176.50 o
  11   3   0   5136.71   5026.71  349.29 o
  13   3   0   2380.31   2397.29  229.10 o
  15   3   0   1076.92   1076.09  160.70 o
  17   3   0    718.26    827.18  189.98 o
  19   3   0    149.69    107.73   37.05 <
  21   3   0   2243.38   2046.26  123.45 o
   0   4   0  21563.90  19413.80 1192.44 o
   2   4   0   7839.50   8034.11  798.89 o
   4   4   0   3860.57   4093.12  629.62 o
   6   4   0   5602.65   5165.19  743.61 o
   8   4   0   5410.91   5549.79  894.80 o
  10   4   0   4662.10   3878.97  592.29 o
  12   4   0   1664.58   1610.94  249.16 o
  14   4   0   1072.95   1401.69  274.24 o
  16   4   0   1617.85   1613.35  179.85 o
  18   4   0    356.62    249.04   51.70 o
  20   4   0    831.49    712.29   95.69 o
   1   5   0   7518.82   9420.18 1148.18 o
   3   5   0   1556.00   1655.84  385.50 o
   5   5   0   4283.08   5109.83 1427.89 o
   7   5   0   1092.48   1279.78  333.30 o
  11   5   0   7197.12   7292.06  722.23 o
  13   5   0    547.79    656.57  114.04 o
  15   5   0    394.02    528.45  108.77 o
  17   5   0    346.58    328.61   68.29 o
   0   6   0   2949.07   3861.62 1279.63 o
   2   6   0    526.35   1418.48  561.33 <
   4   6   0   1222.06   2138.74  477.16 o
   8   6   0    348.76    455.36  136.76 o
  10   6   0   3091.70   3268.15  269.48 o
  12   6   0    698.69    605.33   92.76 o
  14   6   0    183.88    121.44   42.24 <
   7   7   0    202.50    337.45  124.82 <
  -5  -7   1    909.92    993.89  137.11 o
  -3  -7   1    751.16    768.47  129.34 o
  -1  -7   1    739.56    801.90  147.66 o
   1  -7   1    982.61   1116.25  178.61 o
   3  -7   1    251.95    333.99   85.36 o
   5  -7   1    810.32    762.16  181.96 o
 -14  -6   1    100.20    109.69   29.40 o
 -12  -6   1   1227.43    775.70   96.33 o
 -10  -6   1   2054.61   2757.29  246.80 o
  -8  -6   1    247.02    378.55   59.97 o
  -6  -6   1   1977.71   2419.94  158.99 o
  -4  -6   1   1550.41   2263.46  204.24 o
  -2  -6   1    785.91   1165.72  229.24 o
   0  -6   1   4675.83   6340.27  534.08 o
   2  -6   1    733.69    980.85  186.21 o
   4  -6   1    748.91   1135.42  111.70 o
   6  -6   1   2273.49   3201.90  187.62 o
   8  -6   1    754.91    902.62   95.54 o
  10  -6   1    296.20    365.39   69.21 o
  12  -6   1    320.78    278.22   64.10 o
 -17  -5   1   1420.88   1124.62  119.60 o
 -15  -5   1   1455.29   1015.89  150.22 o
 -13  -5   1   1686.48   1244.42  149.15 o
 -11  -5   1   5387.00   5503.50  307.27 o
  -9  -5   1   2367.17   2648.99  167.98 o
  -7  -5   1   3586.05   3870.73  202.80 o
  -5  -5   1   6523.46   6727.68  265.15 o
  -3  -5   1   6112.02   6859.20  266.45 o
  -1  -5   1   2517.61   3408.64  186.95 o
   1  -5   1   4231.76   4913.15  231.01 o
   3  -5   1    678.11    855.69   93.72 o
   5  -5   1   5022.26   6125.45  269.85 o
   7  -5   1   4541.49   5586.55  251.10 o
   9  -5   1   3459.92   3556.83  209.03 o
  11  -5   1   2670.91   2570.34  183.15 o
  13  -5   1    118.41     -0.57   42.17 <
  15  -5   1    304.36    224.58   53.07 o
  17  -5   1   1572.08   1054.01   92.53 o
 -20  -4   1    396.42    293.19   43.76 o
 -18  -4   1    767.41    622.12   67.18 o
 -16  -4   1   2177.40   1906.40  148.91 o
 -14  -4   1    870.64    776.34  104.13 o
 -12  -4   1   6559.62   5844.13  249.76 o
 -10  -4   1  12978.80  13432.70  410.98 o
  -8  -4   1     35.91    247.75   48.10 o
  -6  -4   1  10851.50  10911.90  256.19 o
  -4  -4   1  15376.30  15815.60  289.79 o
  -2  -4   1   3528.95   3513.91  117.59 o
   0  -4   1   6540.76   6736.79  181.54 o
   2  -4   1   2843.25   2884.81  135.67 o
   4  -4   1   1022.47   1085.45   77.63 o
   6  -4   1  11030.60  11283.00  260.46 o
   8  -4   1   3141.53   3360.06  164.10 o
  10  -4   1   2674.35   2858.07  169.27 o
  12  -4   1   3718.95   3569.09  228.82 o
  14  -4   1    153.39    220.15   51.93 o
  16  -4   1   3350.92   2923.26  202.27 o
  18  -4   1   1937.21   1668.66  115.68 o
  20  -4   1    418.56    250.25   56.35 o
 -23  -3   1    136.85    133.66   32.73 o
 -21  -3   1    718.70    686.79   76.69 o
 -19  -3   1     65.39     98.32   32.36 o
 -17  -3   1   1418.01   1339.21  123.95 o
 -15  -3   1   3036.50   2745.42  196.69 o
 -13  -3   1   4190.45   3408.81  188.07 o
 -11  -3   1  15904.30  15319.70  352.00 o
  -9  -3   1   7093.17   7027.55  209.55 o
  -7  -3   1  18498.20  19593.20  522.93 o
  -5  -3   1  40002.70  41503.80 1201.16 o
  -3  -3   1  24499.20  24684.10  834.58 o
  -1  -3   1   5132.27   5165.81  358.61 o
   1  -3   1  16308.80  15424.90  622.02 o
   3  -3   1   4248.65   3213.37  433.43 o
   5  -3   1   4706.67   4850.24  404.80 o
   7  -3   1   7395.18   7451.77  215.46 o
   9  -3   1   5295.25   5346.45  188.49 o
  11  -3   1  15135.70  15496.60  386.69 o
  13  -3   1     47.66     89.83   36.63 <
  15  -3   1   2263.34   2100.52  160.68 o
  17  -3   1   8457.92   8538.02  354.56 o
  19  -3   1   1033.66    910.22   96.58 o
  21  -3   1    394.07    438.32   62.81 o
 -24  -2   1     34.52     11.13   20.84 <
 -22  -2   1    252.63    316.86   51.11 o
 -20  -2   1   1292.94   1378.89  135.17 o
 -18  -2   1   1018.63   1083.34  110.34 o
 -16  -2   1   1967.51   1925.02  162.29 o
 -14  -2   1   1953.34   1660.84  141.83 o
 -12  -2   1  17692.20  15644.50  362.55 o
 -10  -2   1   9798.61   8756.53  745.17 o
  -8  -2   1    560.41    603.62  144.81 o
  -6  -2   1  37542.40  37255.00  818.76 o
  -4  -2   1  55057.70  55081.70  799.93 o
  -2  -2   1   5791.06   5731.56  315.84 o
   0  -2   1  20673.30  20758.60  582.66 o
   2  -2   1   8293.95   6239.09  280.85 o
   4  -2   1    934.41    988.57  110.07 o
   6  -2   1  11442.70  11585.40  452.36 o
   8  -2   1   3152.85   3288.91  365.66 o
  10  -2   1  15084.50  14972.20  383.86 o
  12  -2   1   9365.69   8978.90  331.39 o
  14  -2   1    671.60    600.99   97.82 o
  16  -2   1   8128.16   8468.65  318.05 o
  18  -2   1   5512.04   6298.45  298.83 o
  20  -2   1    698.25    742.29  110.89 o
  22  -2   1   1005.32   1167.33  110.26 o
 -25  -1   1    584.14    689.05   76.09 o
 -23  -1   1    152.03    212.03   54.83 o
 -21  -1   1   2475.45   3010.90  192.81 o
 -19  -1   1     41.44     48.18   26.92 <
 -17  -1   1    275.63    232.97   36.03 o
 -15  -1   1   1597.93   1680.03  110.61 o
 -13  -1   1  11332.50  11409.40  299.82 o
 -11  -1   1  38371.50  38028.30 1106.51 o
  -9  -1   1   5208.24   4379.36  359.40 o
  -7  -1   1  32491.20  33262.70  825.81 o
  -5  -1   1 126360.00 123327.00 1309.06 o
  -3  -1   1  60225.20  61180.70  726.62 o
  -1  -1   1  13478.80  13263.40  271.61 o
   1  -1   1  54648.00  56336.30  530.53 o
   3  -1   1   8670.60   8976.59  239.60 o
   5  -1   1    937.85   1178.03  137.38 o
   7  -1   1   4282.59   4066.32  423.60 o
   9  -1   1  12840.50  11528.80  829.88 o
  11  -1   1  26206.80  26905.30  609.93 o
  13  -1   1    610.25    620.33   95.41 o
  15  -1   1   3724.74   3614.81  217.40 o
  17  -1   1  14871.80  15871.10  470.43 o
  19  -1   1   3873.55   4435.61  236.05 o
  21  -1   1     86.18    135.60   40.95 o
  23  -1   1    672.48    643.97   77.21 o
 -24   0   1    115.12    116.10   26.57 o
 -22   0   1    520.05    706.93  117.74 o
 -20   0   1    835.01    957.28  121.12 o
 -18   0   1     14.95     80.44   35.96 <
 -16   0   1    192.51    221.42   46.14 o
 -14   0   1   3583.95   4048.07  160.23 o
 -12   0   1  26833.40  27198.50  886.93 o
 -10   0   1  18094.00  19299.30  833.98 o
  -8   0   1     82.55    442.94  122.38 o
  -6   0   1  78172.10  76474.90 1613.20 o
  -4   0   1  62554.80  67175.10 1314.72 o
  -2   0   1  14259.50  14233.70  401.52 o
   0   0   1   2686.36   2830.87  159.58 o
   2   0   1   2556.07   2734.76  139.00 o
   4   0   1   3661.33   3493.42  210.92 o
   6   0   1     35.94      2.86   48.77 <
   8   0   1   4218.28   3728.68  303.25 o
  10   0   1  35318.30  35970.10  991.08 o
  12   0   1  10306.30  10874.20  387.24 o
  14   0   1    146.82    141.13   36.41 o
  16   0   1   9010.12   9977.13  515.04 o
  18   0   1   7739.38   8284.06  402.14 o
  20   0   1   1016.70   1103.26  110.04 o
  22   0   1    568.76    652.42   69.29 o
 -25   1   1    567.10    583.13   57.24 o
 -23   1   1    219.12    328.36   76.49 o
 -21   1   1   2495.42   2757.56  209.30 o
 -19   1   1     35.38     57.07   27.79 <
 -17   1   1    406.75    399.08   70.55 o
 -15   1   1   1651.30   1896.54  194.01 o
 -13   1   1  11994.90  12112.10  458.66 o
 -11   1   1  32987.50  33493.70  975.04 o
  -9   1   1   5442.10   5321.82  367.74 o
  -7   1   1  31252.00  34021.00 1037.99 o
  -5   1   1 124717.00 124574.00 1398.91 o
  -3   1   1  63311.20  62630.30 1280.72 o
  -1   1   1  15192.80  14752.00  322.67 o
   1   1   1  58531.00  59713.80  923.98 o
   3   1   1   7353.32   7353.95  302.21 o
   5   1   1   1639.07   1965.20  202.67 o
   7   1   1   5157.11   5149.89  406.29 o
   9   1   1  10855.50  12090.30  665.46 o
  11   1   1  25568.80  26898.30  863.46 o
  13   1   1    698.15    754.02  123.62 o
  15   1   1   3638.18   3667.04  255.15 o
  17   1   1  16050.10  17308.60  471.48 o
  19   1   1   3788.49   4090.36  270.02 o
  21   1   1     94.19    110.76   38.17 <
  23   1   1    674.89    610.52   67.35 o
 -24   2   1     24.21     52.57   21.06 <
 -22   2   1    283.23    332.78   70.31 o
 -20   2   1   1509.26   1684.90  133.78 o
 -18   2   1   1003.34    986.81  116.92 o
 -16   2   1   2036.77   2153.55  264.16 o
 -14   2   1   1821.45   1846.47  231.26 o
 -12   2   1  18986.90  19582.60  679.27 o
 -10   2   1  12798.40   8105.23 1459.41 o
  -8   2   1   1043.91   1101.15  162.74 o
  -6   2   1  39037.40  37152.40  742.15 o
  -4   2   1  55996.30  53512.10 1086.05 o
   2   2   1   7073.05   6740.62  341.52 o
   4   2   1    820.08    957.13  199.24 o
   6   2   1  11865.40  12386.60  687.51 o
   8   2   1   4451.00   3711.89  426.60 o
  10   2   1  15153.40  15821.50  516.25 o
  12   2   1   9273.04   9863.12  417.96 o
  14   2   1    664.05    639.60  116.62 o
  16   2   1   8875.52   9160.04  484.02 o
  18   2   1   5096.23   5586.80  257.95 o
  20   2   1    853.83    960.02  152.23 o
  22   2   1   1147.41   1173.37  136.61 o
 -23   3   1    158.52    124.64   39.46 o
 -21   3   1    689.26    669.41   74.78 o
 -19   3   1     35.74     28.41   31.59 <
 -17   3   1   1567.63   1375.19  226.93 o
 -15   3   1   3143.60   3038.66  337.77 o
 -13   3   1   4231.33   4085.42  323.14 o
 -11   3   1  13556.00  11370.10  665.78 o
  -9   3   1   6967.13   5394.38 1287.53 o
  -7   3   1  17797.00  16939.70 1072.07 o
  -5   3   1  39778.00  41573.40 2467.05 o
  -3   3   1  24463.80  25106.90 1610.35 o
  -1   3   1   4431.08   4601.18  414.41 o
   1   3   1  17794.40  17769.60  737.60 o
   3   3   1   3829.50   3799.53  374.85 o
   5   3   1   4839.08   5265.37 1130.63 o
   7   3   1   8037.72   6842.36  590.71 o
   9   3   1   4495.24   5133.08  284.33 o
  11   3   1  15619.10  15649.00  599.32 o
  13   3   1    144.06    160.65   58.61 <
  15   3   1   2051.00   2046.49  249.26 o
  17   3   1   8580.78   8055.44  367.25 o
  19   3   1   1064.47   1003.87   99.96 o
  21   3   1    477.55    526.09   85.85 o
 -20   4   1    314.61    316.73   47.46 o
 -18   4   1    696.05    644.30   81.28 o
 -16   4   1   2226.11   2188.76  228.32 o
 -14   4   1    653.32    659.07  187.35 o
 -12   4   1   5662.98   5059.00  585.81 o
 -10   4   1  16873.20  11137.70 2296.44 o
  -8   4   1     94.06     92.56  165.17 <
  -6   4   1  11699.30  10947.00 1077.28 o
  -4   4   1  15081.30  15938.70 1128.91 o
  -2   4   1   3581.86   3608.95  490.13 o
   0   4   1   6394.50   6180.68  554.15 o
   2   4   1   2065.82   1912.46  325.85 o
   4   4   1   1464.42   1567.53  426.53 o
   6   4   1  11107.10  11741.60  936.10 o
   8   4   1   3196.07   2769.48  427.67 o
  10   4   1   3236.62   3314.07  399.98 o
  12   4   1   3906.26   3647.40  383.86 o
  14   4   1    229.99    143.14   55.90 <
  16   4   1   3230.20   2931.43  189.46 o
  18   4   1   1719.33   1645.26  170.01 o
 -17   5   1   1404.45   1227.48  144.76 o
 -13   5   1   1588.29   1571.33  255.79 o
 -11   5   1   5150.70   6388.59  542.53 o
  -9   5   1   1691.43   1879.92  309.04 o
  -7   5   1   3163.18   2734.07 1047.53 <
  -5   5   1   6978.81   7021.39  849.70 o
  -3   5   1   5737.05   6381.94  749.40 o
  -1   5   1   2389.24   2983.83  667.27 o
   1   5   1   4590.65   5728.95  930.29 o
   3   5   1    620.20    648.15  270.72 <
   5   5   1   3870.51   5284.94  823.40 o
   7   5   1   4074.49   5837.94  825.61 o
   9   5   1   3558.99   3637.09  527.53 o
  11   5   1   2715.72   2757.69  311.35 o
  13   5   1    205.37    209.58   56.32 o
  15   5   1    398.68    459.58   96.63 o
  17   5   1   1361.05   1005.73  115.90 o
 -14   6   1    173.87    200.26   55.28 o
 -12   6   1    754.01    715.82  106.09 o
 -10   6   1   2737.68   3385.72  273.75 o
  -8   6   1    134.58    162.71  105.50 <
  -6   6   1   1579.06   2460.72  377.23 o
  -4   6   1   1835.65   2625.97  541.61 o
  -2   6   1   1027.68   1302.78  556.76 <
   0   6   1   4603.62   5373.07 1104.23 o
   2   6   1    710.88   1368.44  558.59 <
   4   6   1    803.13    964.09  231.18 o
   6   6   1   2543.82   3651.59  401.87 o
   8   6   1    627.82    909.78  163.96 o
  10   6   1    240.71    447.49  100.08 o
  12   6   1    356.14    237.66   45.84 o
  -7   7   1    159.58    495.99  157.70 o
   5   7   1    707.31   1094.07  241.39 o
  -7  -7   2    976.18    703.53  159.11 o
  -5  -7   2   1412.50   1587.15  171.03 o
  -3  -7   2    116.47     97.85   59.38 <
  -1  -7   2    333.40    365.48   95.41 o
   1  -7   2   1736.76   1848.93  235.08 o
   3  -7   2    444.84    523.03  116.57 o
 -14  -6   2    475.33    376.01  106.89 o
 -12  -6   2    343.49    191.42   51.23 o
 -10  -6   2   1332.03   1369.88  165.12 o
  -8  -6   2    644.01    727.94   97.33 o
  -6  -6   2   1867.76   2472.39  251.97 o
  -4  -6   2   1390.85   2191.32  266.84 o
  -2  -6   2    106.81    243.20   99.59 <
   0  -6   2   2228.39   3217.17  375.05 o
   2  -6   2   2893.67   3132.51  360.00 o
   4  -6   2   1042.43   1419.20  130.83 o
   6  -6   2   2125.63   2545.98  168.95 o
   8  -6   2    254.90    342.51   55.18 o
  10  -6   2    621.16    610.97  101.89 o
  12  -6   2    859.56    580.52   86.03 o
 -19  -5   2    337.78    226.49   38.67 o
 -17  -5   2   1532.23   1210.91  100.55 o
 -15  -5   2   2245.59   1737.60  155.59 o
 -13  -5   2    508.40    409.02  102.02 o
 -11  -5   2    915.67    853.00   99.31 o
  -9  -5   2    715.68    825.89   81.75 o
  -7  -5   2   4587.62   5230.65  202.32 o
  -5  -5   2   4840.16   5568.59  217.40 o
  -3  -5   2    790.31    992.32  118.04 o
  -1  -5   2   1243.90   1428.88  109.79 o
   1  -5   2   5528.44   6521.03  240.69 o
   3  -5   2   2478.85   2721.88  155.71 o
   5  -5   2   2493.17   3033.20  168.90 o
   7  -5   2    628.68    835.55   91.66 o
   9  -5   2    220.27    366.06   94.39 o
  11  -5   2   2434.66   2148.93  162.39 o
  13  -5   2   1010.60    699.80   91.81 o
  15  -5   2    587.87    405.77   68.47 o
 -22  -4   2    626.12    452.50   55.68 o
 -20  -4   2   1085.97    877.89   68.32 o
 -18  -4   2   1779.86   1407.20  107.93 o
 -16  -4   2   4205.71   3454.63  207.69 o
 -14  -4   2   1855.85   1679.81  181.24 o
 -12  -4   2    307.58    285.35   54.04 o
 -10  -4   2  20597.40  20509.10  460.45 o
  -8  -4   2   5338.07   5562.19  196.39 o
  -6  -4   2   5882.09   6208.72  190.30 o
  -4  -4   2   7036.39   7713.87  200.63 o
  -2  -4   2    816.36   1108.97   67.80 o
   0  -4   2   8432.55   9222.97  242.21 o
   2  -4   2   4957.12   4953.33  183.08 o
   4  -4   2   6677.38   6895.43  198.85 o
   6  -4   2  16476.00  16477.50  320.58 o
   8  -4   2    960.65    970.69   94.32 o
  10  -4   2   1244.64   1592.00  123.95 o
  12  -4   2   6714.74   6700.49  341.94 o
  14  -4   2   4562.44   3781.03  247.62 o
  16  -4   2    919.53    827.10   96.56 o
  18  -4   2   1066.34    857.62   61.89 o
 -23  -3   2    495.51    485.58   51.61 o
 -21  -3   2   1037.21   1111.28   86.45 o
 -19  -3   2    810.83    798.69   86.20 o
 -17  -3   2   5332.09   5215.13  253.43 o
 -15  -3   2   8384.29   7018.21  281.49 o
 -13  -3   2    326.95    338.39   65.36 o
 -11  -3   2   9587.63   9778.43  328.06 o
  -9  -3   2  18155.50  18581.10  383.34 o
  -7  -3   2   4367.00   4466.18  440.33 o
  -5  -3   2   7747.29   8101.61  533.74 o
  -3  -3   2    372.39    605.66  135.35 o
  -1  -3   2   1272.22   1078.37  234.16 o
   1  -3   2  15727.80  15217.30  613.95 o
   3  -3   2   5787.79   5282.93  383.12 o
   5  -3   2  21199.20  20944.40  342.17 o
   7  -3   2  14936.90  14550.60  312.27 o
   9  -3   2    873.15    853.15   82.77 o
  11  -3   2  15311.50  14710.70  376.29 o
  13  -3   2   5864.69   5280.69  248.96 o
  15  -3   2   1382.02   1254.90  121.39 o
  17  -3   2   1118.00   1201.95  124.32 o
  19  -3   2    304.30    328.63   65.86 o
  21  -3   2     12.51     28.29   14.90 <
 -24  -2   2    137.26    135.27   25.11 o
 -22  -2   2    631.81    704.20   84.88 o
 -20  -2   2    764.66    886.73   93.75 o
 -18  -2   2   7608.51   8020.92  301.36 o
 -16  -2   2  13673.30  12431.60  326.67 o
 -14  -2   2   4991.75   4265.15  209.65 o
 -12  -2   2   1116.32   1038.89   86.42 o
 -10  -2   2  76155.30  77671.80 1997.76 o
  -8  -2   2  17772.70  18735.30  657.29 o
  -6  -2   2   7729.47   7982.05  351.68 o
  -4  -2   2  10980.80  10400.10  434.47 o
  -2  -2   2   4207.21   4504.70  206.40 o
   0  -2   2   8719.31   8489.86  369.61 o
   2  -2   2   1343.03   1277.77  113.96 o
   4  -2   2  29703.10  29947.50  619.71 o
   6  -2   2  60354.20  61752.40 1059.15 o
   8  -2   2   5244.80   5575.35  335.71 o
  10  -2   2   6996.68   6992.26  259.19 o
  12  -2   2  19414.50  19001.50  489.26 o
  14  -2   2   7548.31   6899.58  303.40 o
  16  -2   2    393.65    519.51   91.99 o
  18  -2   2    842.27    933.37  136.17 o
  20  -2   2     46.54     29.75   14.30 <
  22  -2   2    296.53    302.70   49.42 o
 -25  -1   2     57.43     91.41   33.65 <
 -23  -1   2     26.25     45.42   28.06 <
 -21  -1   2    429.11    510.77   84.54 o
 -19  -1   2    530.51    564.18   63.43 o
 -17  -1   2   8000.50   8023.23  231.48 o
 -15  -1   2  21209.30  20948.80  363.37 o
 -13  -1   2    661.56    865.74   81.68 o
 -11  -1   2  18118.40  16778.30  745.99 o
  -9  -1   2  67491.30  62721.40 1342.29 o
  -7  -1   2   3018.23   2658.55  232.45 o
  -5  -1   2   1340.55   1269.13  149.40 o
  -3  -1   2  20637.00  19012.10  424.27 o
  -1  -1   2  23036.10  21587.50  283.43 o
   1  -1   2  19437.90  19671.70  333.60 o
   3  -1   2  20553.80  20573.00  387.39 o
   5  -1   2  47932.20  50251.30  982.64 o
   7  -1   2  34812.00  39171.90 1746.12 o
   9  -1   2   2653.53   3032.20  436.14 o
  11  -1   2  26156.40  26156.90  622.17 o
  13  -1   2  17291.70  17880.90  482.16 o
  15  -1   2   3553.45   3783.76  262.45 o
  17  -1   2    794.55    831.70  107.46 o
  19  -1   2    216.80    219.66   39.71 o
  21  -1   2     14.34     32.93   10.90 o
  23  -1   2    269.96    345.69   77.56 o
 -26   0   2    165.97    184.91   42.42 o
 -24   0   2     19.75     -8.97   14.01 <
 -22   0   2    721.90    767.82  112.03 o
 -20   0   2   1053.45   1026.42   96.95 o
 -18   0   2  12399.60  13866.60  387.02 o
 -16   0   2  26966.30  27108.30  420.52 o
 -14   0   2   5151.22   4588.51  169.32 o
 -12   0   2   6591.46   7464.68  456.50 o
 -10   0   2  72816.20  82074.60 1629.84 o
  -8   0   2  17346.70  17307.60  823.13 o
  -6   0   2   9647.79   8397.70  518.69 o
  -4   0   2  16687.00  16800.00  617.65 o
  -2   0   2    350.54    330.00   50.98 o
   0   0   2   2733.11   2969.37  228.25 o
   2   0   2   6001.84   7137.74  433.63 o
   4   0   2  71664.10  79315.70 1427.12 o
   6   0   2  75560.30  77033.80 2005.41 o
   8   0   2   6159.40   6449.36  498.94 o
  10   0   2  14251.70  14012.90  792.91 o
  12   0   2  24529.50  24451.60  521.57 o
  14   0   2   8848.68   9332.71  490.72 o
  16   0   2     27.91      0.55   46.89 <
  18   0   2    179.15    152.56   40.78 o
  20   0   2     47.24     25.70   22.65 <
  22   0   2    208.55    250.03   48.97 o
 -25   1   2     95.11    112.57   29.58 o
 -23   1   2     49.51     50.41   16.99 <
 -21   1   2    512.41    584.47   79.74 o
 -19   1   2    541.30    553.28   83.96 o
 -17   1   2   8389.66   8809.03  427.37 o
 -15   1   2  21458.10  21396.00  410.76 o
 -13   1   2    747.90   1147.21  205.11 o
 -11   1   2  19926.60  20263.30  763.03 o
  -9   1   2  67647.20  69293.10 1312.64 o
  -7   1   2   4416.28   3993.73  256.56 o
  -5   1   2   1284.40   1267.39  158.71 o
  -3   1   2  18482.80  20421.50  713.56 o
  -1   1   2  19407.40  18020.90  447.49 o
   1   1   2  19161.40  19380.20  540.37 o
   3   1   2  22085.80  20221.20  675.76 o
   5   1   2  50428.60  55293.30 1742.19 o
   7   1   2  40395.20  43115.10 1867.93 o
   9   1   2   2764.17   3619.58  383.51 o
  11   1   2  26756.50  25823.10  567.29 o
  13   1   2  16247.20  16272.70  493.78 o
  15   1   2   4092.47   4362.79  287.65 o
  17   1   2    594.36    491.39   75.94 o
  19   1   2    212.97    207.24   55.95 o
  21   1   2     17.00      5.76    5.19 <
  23   1   2    243.91    272.21   52.70 o
 -24   2   2    119.72    166.44   46.96 o
 -22   2   2    546.92    725.16  115.73 o
 -20   2   2    638.50    649.27   86.20 o
 -18   2   2   8081.52   7754.15  347.28 o
 -16   2   2  12580.50  12152.20  513.42 o
 -14   2   2   5103.34   4806.26  303.99 o
 -12   2   2   1725.57   1642.04  188.62 o
 -10   2   2  73392.70  78307.40 1934.01 o
  -8   2   2  16232.60  15461.50  670.42 o
  -6   2   2   8719.95   8751.09  552.66 o
  -4   2   2   9550.26  10475.60  567.36 o
  -2   2   2   4118.29   3052.07  228.18 o
   0   2   2  10953.20   9813.80  263.49 o
   2   2   2   1590.99   1661.90  161.15 o
   4   2   2  30067.60  28058.20 1124.86 o
   6   2   2  56394.50  55096.60 1642.53 o
   8   2   2   4289.44   4770.72  427.77 o
  10   2   2   5518.16   5629.09  305.21 o
  12   2   2  19220.30  20351.80  632.87 o
  14   2   2   7412.64   6958.84  398.19 o
  16   2   2    403.28    454.44   89.38 o
  18   2   2    957.73    941.74  112.23 o
  20   2   2     47.49     27.79   17.11 <
  22   2   2    275.45    282.29   57.27 o
 -23   3   2    453.96    312.56   66.85 o
 -21   3   2   1266.34   1474.38  126.31 o
 -19   3   2    838.80    750.71  106.39 o
 -17   3   2   5467.48   5332.72  472.49 o
 -15   3   2   8174.70   7719.18  538.75 o
 -13   3   2    451.89    392.26  117.59 o
 -11   3   2   9610.55   9630.94  549.85 o
  -9   3   2  18893.00  17244.20 1187.02 o
  -7   3   2   4923.29   5134.91  550.62 o
  -5   3   2   8194.19   8201.07 1014.65 o
  -1   3   2    715.77    946.78  164.55 o
   1   3   2  15928.10  15841.10  751.95 o
   3   3   2   6938.61   6393.31  526.81 o
   5   3   2  19807.10  21130.70 1058.83 o
   7   3   2  16644.20  14886.80  921.10 o
   9   3   2   1017.85   1176.67  174.66 o
  11   3   2  15126.60  14469.90  566.24 o
  13   3   2   5569.67   5702.60  384.48 o
  15   3   2   1490.97   1504.98  257.21 o
  17   3   2   1363.18   1561.40  139.77 o
  19   3   2    290.86    170.81   37.00 o
 -20   4   2   1084.82    842.35   82.00 o
 -18   4   2   1783.27   1507.48  131.82 o
 -16   4   2   4095.50   3794.39  336.92 o
 -14   4   2   1646.80   2081.90  338.49 o
 -12   4   2    492.97    249.81  139.00 <
 -10   4   2  18479.90  15512.50 2466.03 o
  -8   4   2   4260.21   4452.47 1225.34 o
  -6   4   2   6319.35   6986.65 1282.04 o
  -4   4   2   6532.71   7062.77  716.59 o
  -2   4   2    776.22   1094.49  294.66 o
   0   4   2   9393.40  10097.50  981.57 o
   2   4   2   5502.09   5315.01  577.77 o
   4   4   2   6268.26   6358.40  707.18 o
   6   4   2  14214.10  13662.70 1011.25 o
   8   4   2    918.58   1011.42  257.13 o
  10   4   2    692.72   1054.41  264.58 o
  12   4   2   7776.63   8187.83  625.40 o
  14   4   2   3809.70   3156.97  254.60 o
  16   4   2    963.59    937.02  147.81 o
  18   4   2    999.85    933.64  116.85 o
 -19   5   2    349.17    324.26   62.73 o
 -17   5   2   1560.29   1480.94  171.63 o
 -15   5   2   2124.21   2400.35  259.17 o
 -13   5   2    649.64    951.17  201.63 o
 -11   5   2    999.20   1341.05  391.56 o
  -9   5   2   1805.08   2059.95  467.40 o
  -7   5   2   4989.34   5154.78  621.25 o
  -5   5   2   4416.35   5073.67  691.31 o
  -3   5   2    790.02    997.91  294.93 o
  -1   5   2   1261.32   1618.24  334.17 o
   1   5   2   4866.80   5744.10 1163.06 o
   3   5   2   2866.43   2977.49  590.98 o
   5   5   2   2339.90   2091.11  392.78 o
   7   5   2   1020.32    960.73  267.94 o
   9   5   2    287.75    764.69  163.26 o
  11   5   2   2313.37   2523.90  237.24 o
  13   5   2   1179.90   1112.75  122.38 o
  15   5   2    610.93    529.56   95.41 o
 -14   6   2    410.19    466.01   87.44 o
 -12   6   2    367.36    416.05   98.89 o
 -10   6   2   1186.72   1606.99  246.50 o
  -8   6   2    634.31    971.64  208.88 o
  -6   6   2   1975.46   2772.04  556.34 o
  -4   6   2   1472.42   1940.77  816.50 <
   0   6   2   2614.61   3906.14  954.28 o
   2   6   2   2524.42   2903.66 1013.33 <
   6   6   2   2104.82   2458.29  281.17 o
   8   6   2    303.17    596.02  125.86 o
  10   6   2    523.54    490.25   83.07 o
   3   7   2    451.05    883.80  257.78 o
   5   7   2    263.79    551.77  195.02 <
  -5  -7   3    827.72   1035.44  195.84 o
  -3  -7   3    667.64   1153.20  156.90 o
  -1  -7   3   1026.52    966.35  164.13 o
   1  -7   3    731.69   1068.86  174.58 o
   3  -7   3    198.61    312.04  122.61 <
 -14  -6   3    386.89    179.55   68.84 <
 -12  -6   3   1842.91   1437.82  167.18 o
 -10  -6   3    924.67    815.73  121.39 o
  -8  -6   3    913.43    979.76  141.85 o
  -6  -6   3    620.76    893.81  156.65 o
  -4  -6   3   4233.09   5073.08  404.35 o
  -2  -6   3    960.28   1469.79  223.68 o
   0  -6   3   2134.67   2250.10  319.84 o
   2  -6   3   2138.43   2280.32  316.14 o
   4  -6   3    144.40    296.42   73.63 o
   6  -6   3   1842.89   2340.12  157.67 o
   8  -6   3    719.11    854.89   84.63 o
  10  -6   3    327.79    384.76   73.26 o
 -19  -5   3    476.85    356.17   42.42 o
 -17  -5   3    237.21    163.78   41.27 o
 -15  -5   3   2411.99   1751.55  198.97 o
 -13  -5   3    329.49    269.58   77.43 o
 -11  -5   3   3208.56   3277.96  187.42 o
  -9  -5   3   6792.50   7417.90  264.86 o
  -7  -5   3    850.03    854.15   92.23 o
  -5  -5   3   2378.96   2886.48  205.98 o
  -3  -5   3   3869.03   4699.57  258.77 o
  -1  -5   3   3866.59   4465.16  196.64 o
   1  -5   3   6080.24   6867.62  249.51 o
   3  -5   3   2971.45   3454.73  185.61 o
   5  -5   3   1759.33   2216.43  150.15 o
   7  -5   3   6034.11   7162.90  263.34 o
   9  -5   3   1007.95    939.18   93.77 o
  11  -5   3   1953.11   1835.72  188.17 o
  13  -5   3   1488.71   1133.93  132.37 o
  15  -5   3     67.57     31.14   16.09 <
 -22  -4   3   1649.10   1197.45   97.62 o
 -20  -4   3   1481.19   1357.11  105.74 o
 -18  -4   3    467.22    427.12   67.08 o
 -16  -4   3   2591.05   1731.24  174.34 o
 -14  -4   3   2025.88   1643.55  146.97 o
 -12  -4   3   4976.21   5026.41  282.22 o
 -10  -4   3   7889.18   7735.38  284.80 o
  -8  -4   3   3424.21   3458.43  153.45 o
  -6  -4   3   3455.17   3617.60  162.76 o
  -4  -4   3   7457.91   8044.44  207.46 o
  -2  -4   3   2514.11   2585.66  128.37 o
   0  -4   3  14187.20  14542.00  315.39 o
   2  -4   3  13269.20  13087.20  276.43 o
   4  -4   3   1102.20   1251.25   86.00 o
   6  -4   3   6256.72   6592.38  214.29 o
   8  -4   3   6063.34   6496.20  242.95 o
  10  -4   3   1495.92   1629.82  127.05 o
  12  -4   3   3613.59   3717.80  242.70 o
  14  -4   3    621.74    586.76   88.63 o
  16  -4   3    212.89    186.28   33.60 o
  18  -4   3    313.14    191.94   34.07 o
 -23  -3   3   1089.33    971.39   79.69 o
 -21  -3   3   5113.80   5207.38  195.00 o
 -19  -3   3   2394.30   2479.84  156.41 o
 -17  -3   3    819.30    783.44   86.47 o
 -15  -3   3   8084.65   6329.86  294.23 o
 -13  -3   3   1970.14   1758.88  156.48 o
 -11  -3   3   4059.23   4187.66  240.67 o
  -9  -3   3   9712.13   9998.14  368.59 o
  -7  -3   3   1637.31   1621.42  262.15 o
  -5  -3   3  12613.10  12839.60  673.55 o
  -3  -3   3  11434.20  12025.10  588.45 o
  -1  -3   3  35411.90  34945.70  946.01 o
   1  -3   3  37925.00  34060.60  922.64 o
   3  -3   3   8992.88   8842.14  217.52 o
   5  -3   3   2824.71   2900.01  131.22 o
   7  -3   3  14034.50  14742.90  339.38 o
   9  -3   3   5974.28   5734.14  228.65 o
  11  -3   3   4314.12   4428.33  214.59 o
  13  -3   3   3102.67   3017.85  223.46 o
  15  -3   3   1130.62   1042.94  127.95 o
  17  -3   3    378.07    422.01   67.08 o
  19  -3   3    184.85    262.65   49.35 o
 -26  -2   3    353.53    383.36   65.02 o
 -24  -2   3     89.00    121.64   30.00 o
 -22  -2   3   5226.70   6029.37  216.90 o
 -20  -2   3   3619.93   4214.36  204.66 o
 -18  -2   3    265.20    409.37   70.50 o
 -16  -2   3   6319.19   5848.20  182.53 o
 -14  -2   3   8136.37   7320.64  229.49 o
 -12  -2   3   6707.16   6378.83  238.23 o
 -10  -2   3   7103.53   6373.74  591.13 o
  -8  -2   3   1006.65    970.82  179.97 o
  -6  -2   3  12656.70  12532.30  535.77 o
  -4  -2   3   5800.44   5957.60  252.51 o
  -2  -2   3   6076.59   5998.25  329.03 o
   0  -2   3  36953.10  34250.70  551.05 o
   2  -2   3  58475.60  56495.20  762.19 o
   4  -2   3   2702.14   3059.02  200.61 o
   6  -2   3   7722.52   7244.23  367.22 o
   8  -2   3  20909.30  21129.10  465.24 o
  10  -2   3   5457.05   5498.16  237.79 o
  12  -2   3   1358.98   1327.83  121.22 o
  14  -2   3   1078.18    977.40  124.69 o
  16  -2   3    198.44    201.33   55.53 o
  18  -2   3    533.42    459.26   85.53 o
  20  -2   3    451.07    473.56   72.04 o
 -25  -1   3     40.20     53.47   28.01 <
 -23  -1   3   2084.91   2568.55  169.20 o
 -21  -1   3   7972.14   9249.99  356.12 o
 -19  -1   3   7977.13   8234.74  239.65 o
 -17  -1   3   3136.53   3187.37  144.73 o
 -15  -1   3  19129.70  19677.40  376.24 o
 -13  -1   3  10642.10  10091.40  564.53 o
 -11  -1   3   1212.34   1182.93  166.16 o
  -9  -1   3    312.88    290.63   83.02 o
  -7  -1   3   5457.25   4881.88  457.27 o
  -5  -1   3  26620.10  24528.10  897.63 o
  -3  -1   3  11703.80  10671.50  488.14 o
  -1  -1   3  96717.30  97605.10  671.54 o
   1  -1   3 136825.00 134057.00  930.12 o
   3  -1   3  13056.00  13164.10  334.07 o
   5  -1   3   2983.65   2413.06  234.29 o
   7  -1   3  38529.80  37269.80 1463.60 o
   9  -1   3  11152.50  10709.00  611.89 o
  11  -1   3   2456.83   2600.44  174.49 o
  13  -1   3    789.30    795.61  113.99 o
  15  -1   3   1389.72   1471.60  154.96 o
  17  -1   3   1299.06   1278.14  128.99 o
  19  -1   3    129.46    126.18   29.90 o
  21  -1   3   1273.94   1331.91  115.21 o
 -26   0   3    243.65    242.58   38.64 o
 -24   0   3     98.68     64.59   22.80 <
 -22   0   3   6487.54   7776.15  261.65 o
 -20   0   3   4170.77   4748.22  213.85 o
 -18   0   3    106.91    229.54   42.39 o
 -16   0   3   6648.90   6845.22  208.71 o
 -14   0   3  17794.10  18782.80  405.54 o
 -12   0   3   1382.85   1067.00  161.82 o
 -10   0   3   1736.93   1749.22  206.00 o
  -8   0   3    107.95    225.69   96.56 <
  -6   0   3  10156.30  10258.00  453.57 o
  -4   0   3   3980.47   4484.78  280.50 o
  -2   0   3   4235.20   4295.44  214.44 o
   0   0   3  23554.80  24155.70  815.28 o
   2   0   3 147074.00 168334.00 2034.67 o
   4   0   3    901.90    929.62  151.36 o
   6   0   3  20900.70  19674.80  816.90 o
   8   0   3  31856.70  29084.80 1433.65 o
  10   0   3   5161.38   5405.11  254.80 o
  12   0   3    176.73    179.82   47.66 o
  14   0   3    990.98   1088.95  164.80 o
  16   0   3    319.04    223.43   53.34 o
  18   0   3    737.03    782.00   87.99 o
  20   0   3    489.72    563.34   81.98 o
 -25   1   3     65.87    113.52   41.27 <
 -23   1   3   1863.42   2232.59  158.34 o
 -21   1   3   8842.08   9805.01  351.88 o
 -19   1   3   8099.29   8377.36  354.36 o
 -17   1   3   3258.96   3615.51  190.35 o
 -15   1   3  19324.50  19957.60  511.48 o
 -13   1   3   9809.09   9353.25  531.05 o
 -11   1   3   1772.35   1624.18  213.87 o
  -9   1   3    464.74    363.00   87.59 o
  -7   1   3   5036.39   4706.65  233.14 o
  -5   1   3  27468.90  26248.80  614.70 o
  -3   1   3  12123.30  11845.20  425.71 o
  -1   1   3  95635.30  95752.70 1621.92 o
   1   1   3 145920.00 140329.00 2411.47 o
   3   1   3  14735.90  14416.70  819.55 o
   5   1   3   3663.05   3970.27  455.14 o
   7   1   3  35984.20  40721.20 1472.15 o
   9   1   3  10856.80  11653.80  458.56 o
  11   1   3   2508.05   2652.09  185.49 o
  13   1   3    602.15    701.61  136.56 o
  15   1   3   1502.97   1622.04  148.78 o
  17   1   3   1353.72   1472.84  169.77 o
  19   1   3    151.77    186.18   53.72 o
  21   1   3   1223.33   1326.64  127.47 o
 -26   2   3    360.00    388.26   63.08 o
 -24   2   3    114.88     70.68   30.40 <
 -22   2   3   4475.46   5666.12  345.59 o
 -20   2   3   4366.32   4099.45  235.28 o
 -18   2   3    341.61    317.93   68.69 o
 -16   2   3   6328.48   6168.17  336.38 o
 -14   2   3   8667.62   8135.23  406.19 o
 -12   2   3   6792.39   6276.74  477.66 o
 -10   2   3   5859.92   5085.37  317.41 o
  -8   2   3   1430.99   1282.54  177.34 o
  -6   2   3  12035.60  11124.00  602.92 o
  -4   2   3   6991.16   6956.00  552.91 o
  -2   2   3   6089.76   5629.11  301.81 o
   0   2   3  35741.10  32784.70  838.58 o
   2   2   3  59433.60  55199.20 1069.98 o
   4   2   3   2011.54   1715.97  319.94 o
   6   2   3   7588.43   7231.66  623.73 o
   8   2   3  21907.60  22113.60  610.13 o
  10   2   3   5249.69   5662.22  308.79 o
  12   2   3   1181.71   1146.92  135.69 o
  14   2   3   1198.67   1229.49  152.56 o
  16   2   3    288.22    354.36   82.20 o
  18   2   3    495.48    451.29  101.42 o
  20   2   3    399.80    464.90   94.87 o
 -23   3   3   1079.11    965.92  129.06 o
 -21   3   3   5299.47   5117.43  225.84 o
 -19   3   3   2371.33   2200.01  178.06 o
 -17   3   3   1007.62   1143.22  225.87 o
 -15   3   3   7895.67   7594.89  523.88 o
 -13   3   3   2101.00   1808.05  468.87 o
 -11   3   3   5411.47   5126.94  731.69 o
  -9   3   3  10126.40  10291.90  865.47 o
  -7   3   3   2227.61   2273.10  554.15 o
  -5   3   3  11832.40  11639.80 1100.63 o
  -3   3   3  10195.80  10158.10  730.15 o
  -1   3   3  35374.50  37857.20 1499.91 o
   1   3   3  40276.40  38572.50 1208.43 o
   3   3   3  10148.70   9147.65  803.09 o
   5   3   3   3014.31   2839.19  422.33 o
   7   3   3  14424.30  14170.00  775.10 o
   9   3   3   6151.25   5701.38  378.30 o
  11   3   3   4473.42   4766.28  324.31 o
  13   3   3   2494.25   2512.25  270.49 o
  15   3   3   1354.59   1517.79  117.22 o
  17   3   3    444.05    420.24   66.80 o
  19   3   3    173.38    197.95   77.43 <
 -20   4   3   1679.33   1399.46  111.61 o
 -18   4   3    405.27    323.37   66.53 o
 -16   4   3   2245.10   2061.19  236.50 o
 -14   4   3   2390.13   1586.90  777.86 <
 -12   4   3   6020.87   3456.25 1213.32 <
 -10   4   3   6046.14   5181.25  823.20 o
  -8   4   3   3651.74   3727.64  484.42 o
  -6   4   3   3449.75   3779.71  503.44 o
  -4   4   3   7048.36   7258.31  501.28 o
  -2   4   3   2900.50   2872.50  543.07 o
   0   4   3  13817.00  13716.80 1080.98 o
   2   4   3  12761.20  12641.40  848.86 o
   4   4   3   1052.48    952.09  222.84 o
   6   4   3   7178.50   6851.43  741.92 o
   8   4   3   6039.70   6528.56  586.58 o
  10   4   3   1683.50   1710.01  258.00 o
  12   4   3   3617.01   3699.55  357.89 o
  14   4   3    476.48    533.84   85.16 o
  16   4   3    148.83    164.40   51.95 o
 -17   5   3    302.06    269.48   77.43 o
 -15   5   3   1997.49   2544.81  288.50 o
 -13   5   3    446.27    635.95  219.06 <
 -11   5   3   2818.58   2246.77  962.52 <
  -9   5   3   6877.58   5916.30  741.42 o
  -7   5   3   1265.42   1197.80  311.74 o
  -5   5   3   2550.06   3028.98  475.08 o
  -3   5   3   3903.50   4629.24  586.36 o
  -1   5   3   3649.92   4415.34  614.60 o
   1   5   3   6423.64   5593.78 1222.21 o
   3   5   3   2862.30   3308.58  608.49 o
   5   5   3   1308.57   1073.68  313.80 o
   7   5   3   5840.97   6435.83  592.84 o
   9   5   3   1017.67   1168.52  226.19 o
  11   5   3   2079.72   2158.31  194.68 o
  13   5   3   1430.91   1361.86  124.59 o
  15   5   3     91.26    106.91   42.02 <
 -14   6   3    437.40    534.53  101.57 o
 -12   6   3   1994.35   1874.51  283.73 o
 -10   6   3    620.47    771.30  169.17 o
  -8   6   3    911.24   1314.18  254.77 o
  -6   6   3    735.84   1564.35  711.13 <
  -4   6   3   3965.85   5043.10 1218.66 o
  -2   6   3    905.53   1138.90  571.24 <
   0   6   3   2389.02   3047.35  925.17 o
   6   6   3   1704.01   2212.78  250.90 o
   8   6   3    532.34    541.61  101.42 o
  10   6   3    389.13    346.41   60.94 o
  -1   7   3    842.63    977.52  296.69 o
   1   7   3    885.73   1511.61  369.09 o
   3   7   3    115.48    149.58  116.89 <
  -5  -7   4    337.99    513.99  126.53 o
  -3  -7   4    338.32    448.73   89.50 o
  -1  -7   4    650.35    784.31  138.77 o
   1  -7   4    815.11    932.23  156.78 o
 -14  -6   4   1462.39    582.21  132.02 o
 -10  -6   4   2659.56   2664.91  218.79 o
  -8  -6   4    818.14   1273.84  161.87 o
  -6  -6   4    625.50    679.44  119.97 o
  -4  -6   4   3257.85   4070.52  272.61 o
  -2  -6   4    419.32    674.20  119.65 o
   0  -6   4    273.00    476.96  140.16 o
   2  -6   4   2210.87   2677.87  229.44 o
   4  -6   4    556.81    741.13   93.82 o
   6  -6   4   1854.62   2267.53  145.06 o
   8  -6   4   1756.11   1766.95  126.68 o
  10  -6   4    313.85    216.40   53.67 o
 -19  -5   4    389.79    289.54   53.64 o
 -17  -5   4    705.49    464.33   66.01 o
 -15  -5   4   2619.29   1842.77  163.36 o
 -13  -5   4    580.27    685.80  130.06 o
 -11  -5   4    997.84   1204.21  130.50 o
  -9  -5   4   3907.70   4663.46  226.12 o
  -7  -5   4    797.11    916.03  100.16 o
  -5  -5   4   4633.37   5387.53  294.88 o
  -3  -5   4   5644.60   6645.80  332.55 o
  -1  -5   4   2614.86   3209.17  176.22 o
   1  -5   4   3463.07   3956.09  209.03 o
   3  -5   4   1028.06   1446.79  122.08 o
   5  -5   4   3960.10   4224.84  208.13 o
   7  -5   4   2954.28   3585.26  186.73 o
   9  -5   4    733.43    672.24   79.27 o
  11  -5   4    434.33    267.41   49.30 o
  13  -5   4    594.11    332.43   48.03 o
 -22  -4   4    257.32    207.12   33.68 o
 -20  -4   4    803.41    603.22   71.05 o
 -18  -4   4    357.93    319.29   64.42 o
 -16  -4   4   2038.00   1637.24  140.79 o
 -14  -4   4   1325.10   1180.49  123.70 o
 -12  -4   4   4866.78   4182.80  247.87 o
 -10  -4   4   4853.15   4622.91  216.65 o
  -8  -4   4   6969.45   7504.84  282.99 o
  -6  -4   4   7836.81   8333.36  281.10 o
  -4  -4   4  19131.30  19082.60  325.01 o
  -2  -4   4   8058.42   8626.72  243.30 o
   0  -4   4   3273.42   3538.35  160.01 o
   2  -4   4   5432.18   5597.23  188.66 o
   4  -4   4   3242.52   3286.78  151.39 o
   6  -4   4    879.35   1012.94   89.08 o
   8  -4   4   3851.73   4130.72  200.59 o
  10  -4   4   1633.80   1446.49  122.08 o
  12  -4   4   1185.71   1065.01  120.87 o
  14  -4   4    285.26    272.61   64.64 o
  16  -4   4    683.71    525.22   60.65 o
 -25  -3   4   1261.35   1043.41   81.08 o
 -23  -3   4     38.86     79.32   22.95 o
 -21  -3   4   1102.96    917.30   84.01 o
 -19  -3   4   1426.17   1478.97  104.73 o
 -17  -3   4   1193.11   1027.76   96.41 o
 -15  -3   4   3938.37   3030.27  243.08 o
 -13  -3   4    486.34    316.46   81.16 o
 -11  -3   4   7502.58   7106.52  323.64 o
  -9  -3   4  15040.20  14544.50  469.61 o
  -7  -3   4   2875.02   2998.13  213.20 o
  -5  -3   4  24490.60  24746.10  939.10 o
  -3  -3   4  22086.50  21440.40  792.86 o
  -1  -3   4   7062.21   6785.02  420.29 o
   1  -3   4   8463.94   8179.63  208.93 o
   3  -3   4   7265.58   6921.31  204.61 o
   5  -3   4  11065.60  11276.70  288.77 o
   7  -3   4   2644.93   2886.92  158.62 o
   9  -3   4   2913.60   2995.92  168.95 o
  11  -3   4   1285.12   1243.00  114.88 o
  13  -3   4   2563.84   2324.43  189.96 o
  15  -3   4    880.93    955.00  109.29 o
  17  -3   4   2580.59   2431.61  183.25 o
  19  -3   4   1395.91   1292.30  147.51 o
 -26  -2   4   2152.82   2050.88  100.18 o
 -24  -2   4   1670.47   1916.93  125.16 o
 -22  -2   4    297.59    333.95   52.50 o
 -20  -2   4   2540.44   2705.06  166.89 o
 -18  -2   4   1955.02   1900.61  113.79 o
 -16  -2   4   1264.90   1113.22   81.95 o
 -14  -2   4   1403.80   1133.46   82.92 o
 -12  -2   4   8169.05   7507.60  334.14 o
 -10  -2   4  14258.10  11840.70 1391.24 o
  -8  -2   4   9658.45  10410.80  617.10 o
  -6  -2   4  31413.40  33973.90  756.40 o
  -4  -2   4  90354.90  90594.10  985.94 o
  -2  -2   4  22310.10  23015.60  654.48 o
   0  -2   4   1924.78   1887.50  136.44 o
   2  -2   4  24198.00  23177.90  508.95 o
   4  -2   4  12827.30  13526.50  563.51 o
   6  -2   4    952.28    894.28   84.83 o
   8  -2   4   3440.29   3486.02  177.19 o
  10  -2   4   3126.71   2886.28  205.95 o
  12  -2   4   5343.82   5109.63  306.50 o
  14  -2   4     98.95     69.06   44.08 <
  16  -2   4   3152.67   3320.38  268.28 o
  18  -2   4   4948.34   4720.31  259.05 o
  20  -2   4   1264.59   1244.64  154.67 o
 -27  -1   4   1710.92   2093.40  130.75 o
 -25  -1   4   2413.07   3026.81  160.18 o
 -23  -1   4     67.47     17.93   24.49 <
 -21  -1   4   2213.28   2359.15  153.10 o
 -19  -1   4   7117.39   7272.76  215.74 o
 -17  -1   4    444.50    511.58   58.21 o
 -15  -1   4   1737.88   1544.81  105.92 o
 -13  -1   4   1243.23   1029.00  246.11 o
 -11  -1   4  19756.30  19200.40  818.63 o
  -9  -1   4  28994.80  26652.80 1218.39 o
  -7  -1   4   2985.59   2929.79  397.10 o
  -5  -1   4  67182.20  64145.30 1572.82 o
  -3  -1   4  90649.70  93876.20  995.18 o
  -1  -1   4  29075.50  31270.50  425.21 o
   1  -1   4  53797.90  53085.10  589.29 o
   3  -1   4  12076.90  12673.50  481.26 o
   5  -1   4  12163.70  14340.50  818.31 o
   7  -1   4   1182.13   1106.49  257.13 o
   9  -1   4   5230.54   5189.72  246.50 o
  11  -1   4   3627.83   3606.72  193.81 o
  13  -1   4   4086.33   4146.81  233.96 o
  15  -1   4   1852.94   1954.65  163.21 o
  17  -1   4   4582.23   4968.77  233.07 o
  19  -1   4   3641.49   4070.89  216.21 o
 -26   0   4   2307.49   2719.39  142.77 o
 -24   0   4   2191.12   2836.76  146.30 o
 -22   0   4     57.07     89.65   33.63 <
 -20   0   4   5673.53   6407.89  237.56 o
 -18   0   4   4931.66   5015.29  189.14 o
 -16   0   4      4.54     -1.91   24.01 <
 -14   0   4      7.42    -14.53   37.08 <
 -12   0   4  13651.30  14272.00  613.53 o
 -10   0   4  19134.60  17312.80  697.99 o
  -8   0   4    177.80    117.12   64.67 <
  -6   0   4  53122.30  55280.00 1093.65 o
  -4   0   4 233413.00 231723.00 1607.02 o
  -2   0   4  31419.30  38273.30  752.08 o
   0   0   4    863.54   1131.67  207.39 o
   2   0   4  45823.10  50122.00 1211.21 o
   4   0   4  21249.30  21865.00  759.53 o
   6   0   4   1441.51   1674.49  253.31 o
   8   0   4    185.03    227.80  113.29 <
  10   0   4   5198.65   5307.19  285.24 o
  12   0   4  12353.30  12701.50  410.29 o
  14   0   4    147.39    181.66   62.86 <
  16   0   4   4760.51   5057.46  286.73 o
  18   0   4   8071.89   8891.63  326.42 o
  20   0   4   2031.37   2245.48  143.49 o
 -27   1   4   1815.65   2252.76  115.40 o
 -25   1   4   2206.82   3231.13  231.75 o
 -23   1   4    100.40    161.22   46.84 o
 -21   1   4   2002.51   2252.31  167.88 o
 -19   1   4   6963.20   7228.21  286.24 o
 -17   1   4    190.81    266.45   53.29 o
 -15   1   4   2047.96   2001.54  162.39 o
 -13   1   4    686.38    562.94  132.32 o
 -11   1   4  24216.00  22583.40  799.02 o
  -9   1   4  27901.00  24073.00  738.82 o
  -7   1   4   3892.47   4023.01  212.38 o
  -5   1   4  63471.10  62859.60  971.91 o
  -3   1   4  81554.30  78818.90 1759.65 o
  -1   1   4  29431.20  29684.00 1236.77 o
   1   1   4  49846.00  51243.00 1151.34 o
   5   1   4  10431.00  12035.60  789.85 o
   7   1   4    768.34    748.45  158.32 o
   9   1   4   5161.31   5557.99  284.43 o
  11   1   4   4019.28   4311.76  273.70 o
  13   1   4   3601.22   3749.84  270.57 o
  15   1   4   1815.17   1759.33  177.27 o
  17   1   4   4442.02   4717.63  374.40 o
  19   1   4   3581.45   3950.12  258.60 o
  21   1   4    251.63    248.44   53.52 o
 -26   2   4   2197.38   2282.53  173.09 o
 -24   2   4   1399.65   2032.48  199.47 o
 -22   2   4    263.82    263.54   60.47 o
 -20   2   4   2688.54   2724.28  188.86 o
 -18   2   4   1760.06   1805.07  158.32 o
 -16   2   4   1360.14   1358.58  153.15 o
 -14   2   4   1387.18   1156.68  186.53 o
 -12   2   4   7703.30   6770.00  509.08 o
 -10   2   4  11098.60   9932.36  443.02 o
  -8   2   4   9956.93   9949.74  384.53 o
  -6   2   4  33263.10  34133.50 1018.15 o
  -4   2   4  84169.60  81815.20 1285.42 o
  -2   2   4  24313.30  21993.80  703.10 o
   0   2   4   1827.75   1502.77  214.37 o
   2   2   4  25478.90  24498.00  984.20 o
   4   2   4  11674.30  11786.20  831.47 o
   6   2   4    602.53    701.64  146.72 o
   8   2   4   3350.07   3400.25  232.55 o
  10   2   4   3421.97   3580.00  240.25 o
  12   2   4   4603.65   4688.67  301.26 o
  14   2   4     69.91    103.96   45.74 <
  16   2   4   2618.77   2653.98  202.70 o
  18   2   4   5056.39   5328.02  344.52 o
  20   2   4   1284.14   1197.68  126.83 o
 -25   3   4   1279.84   1130.13  114.36 o
 -23   3   4     60.23    133.63   35.51 o
 -21   3   4   1030.15    880.22   95.07 o
 -19   3   4   1442.29   1495.91  152.85 o
 -17   3   4   1077.34   1016.74  158.12 o
 -15   3   4   4054.56   3319.44  460.05 o
 -13   3   4    319.12    492.06  203.91 <
 -11   3   4   9068.83   8096.02  534.23 o
  -9   3   4  13781.00  13635.00  604.19 o
  -7   3   4   3514.13   3996.17  429.36 o
  -5   3   4  23744.10  24033.50 1065.06 o
  -3   3   4  21842.10  20941.40 1057.46 o
  -1   3   4   6760.06   6471.44  621.03 o
   1   3   4   7053.17   5924.19  676.93 o
   3   3   4   8919.95   8358.32  659.27 o
   5   3   4  10940.60  10306.00  683.16 o
   7   3   4   2165.87   2355.05  254.97 o
   9   3   4   2602.19   2582.21  231.63 o
  11   3   4   1677.22   1829.16  184.44 o
  13   3   4   2294.56   2452.33  239.45 o
  15   3   4    996.38    924.73   87.49 o
  17   3   4   2559.57   2183.99  215.41 o
  19   3   4   1310.77   1478.08  310.50 o
 -22   4   4    261.95    128.34   26.65 o
 -20   4   4    921.70    818.63   89.38 o
 -18   4   4    296.70    409.71   73.73 o
 -16   4   4   2206.23   2250.27  305.63 o
 -14   4   4   1194.87   1130.25  391.96 <
 -12   4   4   4530.36   4378.91  825.31 o
 -10   4   4   4122.58   4515.95  620.90 o
  -8   4   4   6695.63   7172.86  490.57 o
  -6   4   4   9051.18   9625.23  703.97 o
  -4   4   4  18922.80  18864.50 1214.94 o
  -2   4   4   8406.05   8468.50  872.13 o
   0   4   4   2772.69   2648.71  520.62 o
   2   4   4   5267.26   4893.25  676.91 o
   4   4   4   2745.62   2613.10  506.87 o
   6   4   4    484.02    893.36  242.75 o
   8   4   4   4333.99   4517.83  412.50 o
  10   4   4   1508.66   1467.03  206.30 o
  12   4   4   1428.73   1465.47  169.10 o
  14   4   4    335.20    276.70   57.02 o
  16   4   4    818.52    622.47   98.27 o
 -19   5   4    371.84    381.48   79.32 o
 -17   5   4    736.64    669.01  130.30 o
 -13   5   4    939.39   1016.54  292.97 o
 -11   5   4    848.49    934.34  610.47 <
  -9   5   4   4679.63   4837.18  659.87 o
  -7   5   4    960.57   1136.11  315.10 o
  -5   5   4   4562.40   4383.53  585.52 o
  -3   5   4   6199.46   5842.84  553.65 o
  -1   5   4   2726.55   2905.08  635.71 o
   1   5   4   3248.58   4239.22 1487.62 <
   3   5   4   1178.82   1420.59  430.13 o
   5   5   4   4609.54   4652.51  557.03 o
   7   5   4   3204.29   3388.30  357.89 o
   9   5   4    717.83    807.16  133.34 o
  11   5   4    425.58    498.57   86.75 o
  13   5   4    597.46    413.81   59.92 o
 -16   6   4   1455.48   1271.16  130.08 o
 -14   6   4   1130.06   1150.39  160.30 o
 -12   6   4   1382.84   1233.91  200.34 o
 -10   6   4   2826.77   3420.39  358.98 o
  -4   6   4   2663.94   2899.71  870.76 o
  -2   6   4    278.02    597.46  387.98 <
   2   6   4   2480.40   3711.47  651.05 o
   4   6   4    369.01    798.77  305.68 <
   6   6   4   1626.15   1918.81  359.42 o
   8   6   4   1950.99   1930.31  168.35 o
  10   6   4    313.55    308.37   84.21 o
  -1   7   4    715.72   1025.78  279.98 o
  -5  -7   5    174.09    124.84   48.40 <
  -3  -7   5   1445.71   1571.78  241.12 o
  -1  -7   5     48.63    298.58  125.36 <
 -14  -6   5   1475.55   1359.40  155.49 o
 -12  -6   5     61.85    113.47   32.36 o
 -10  -6   5   1089.23   1224.52  142.77 o
  -8  -6   5    841.86   1233.69  154.49 o
  -6  -6   5   1335.03   1839.96  169.59 o
  -4  -6   5   2524.30   3359.37  242.36 o
  -2  -6   5    267.59    458.44   97.08 o
   0  -6   5    457.34    634.02  126.56 o
   2  -6   5   2747.18   2610.12  238.73 o
   4  -6   5    887.01    928.53   99.01 o
   6  -6   5    473.19    436.29   81.23 o
   8  -6   5    519.18    574.76  120.45 o
 -19  -5   5   1002.91    806.14   89.65 o
 -17  -5   5    842.44    683.91  101.92 o
 -15  -5   5   3249.50   3474.55  330.15 o
 -13  -5   5   3338.96   3525.34  234.04 o
 -11  -5   5   4366.14   4519.57  224.92 o
  -9  -5   5   5426.20   5541.45  293.64 o
  -7  -5   5   2651.43   3052.44  182.78 o
  -5  -5   5   2549.06   3295.05  230.76 o
  -3  -5   5   2615.96   3112.89  242.13 o
  -1  -5   5    968.10   1205.65  111.56 o
   1  -5   5   3917.68   4798.66  230.91 o
   3  -5   5   3253.95   3755.05  204.78 o
   5  -5   5   2078.89   2427.47  161.72 o
   7  -5   5   3741.98   3687.01  191.57 o
   9  -5   5    270.27    255.10   42.59 o
  11  -5   5    385.54    330.12   55.83 o
  13  -5   5   1627.92   1112.77  140.56 o
 -22  -4   5    603.73    488.17   54.61 o
 -20  -4   5   1314.19   1127.15  100.78 o
 -18  -4   5   1026.45    918.86   91.02 o
 -16  -4   5   3144.38   2922.06  189.46 o
 -14  -4   5   4557.00   4095.31  227.93 o
 -12  -4   5   1125.60   1233.36  182.51 o
 -10  -4   5   4521.82   4565.52  256.24 o
  -8  -4   5  16330.10  16245.60  489.23 o
  -6  -4   5   1604.48   1817.34  132.27 o
  -4  -4   5   4724.98   5293.51  174.41 o
  -2  -4   5   3604.65   4088.40  169.24 o
   0  -4   5   1887.63   2315.02  138.33 o
   2  -4   5  10040.20  10620.60  278.74 o
   4  -4   5   3396.41   3565.29  167.01 o
   6  -4   5   3253.23   3318.54  167.58 o
   8  -4   5   2464.18   2646.03  163.33 o
  10  -4   5    317.33    505.30   68.54 o
  12  -4   5   3275.39   2707.37  162.79 o
  14  -4   5   1868.25   1474.73   98.54 o
  16  -4   5    761.25    467.35   89.35 o
 -25  -3   5    785.36    600.54   65.74 o
 -23  -3   5     20.63     -7.52   19.47 <
 -21  -3   5   1479.86   1483.20  107.76 o
 -19  -3   5   2521.08   2379.56  128.32 o
 -17  -3   5   3726.57   3221.94  194.87 o
 -15  -3   5   8803.86   6971.75  378.75 o
 -13  -3   5   4326.77   4114.95  288.70 o
 -11  -3   5  12238.70  13257.00  549.16 o
  -9  -3   5  22056.10  22912.40  504.65 o
  -7  -3   5  18040.00  18625.30  535.80 o
  -5  -3   5   7266.57   7425.72  287.68 o
  -3  -3   5   6197.82   6786.61  194.05 o
  -1  -3   5   3883.47   4034.78  133.68 o
   1  -3   5   3956.26   3748.99  159.16 o
   3  -3   5   6406.63   6305.40  218.99 o
   5  -3   5   8057.76   7914.23  268.86 o
   7  -3   5   9621.93   9774.24  304.27 o
   9  -3   5    805.83    762.86   86.70 o
  11  -3   5   2468.08   2475.02  154.84 o
  13  -3   5   8738.43   8222.52  327.89 o
  15  -3   5   2807.24   2610.89  214.34 o
  17  -3   5    369.29    370.90   61.29 o
 -26  -2   5    577.80    473.51   50.46 o
 -24  -2   5    405.36    468.27   54.81 o
 -22  -2   5    231.74    215.83   42.71 o
 -20  -2   5   1878.47   2103.68  123.15 o
 -18  -2   5   1803.26   1676.85   99.41 o
 -16  -2   5  10236.80   9847.90  250.58 o
 -14  -2   5   7390.01   6258.09  222.99 o
 -12  -2   5   2397.07   2307.92  167.56 o
 -10  -2   5  15643.00  13783.80  941.41 o
  -8  -2   5  62116.00  68726.90 1628.33 o
  -6  -2   5   3318.54   3131.47  230.16 o
  -4  -2   5   8599.57   8507.92  310.13 o
  -2  -2   5  12796.00  12517.80  387.07 o
   0  -2   5   1206.33   1178.13  112.82 o
   2  -2   5  10128.50  10417.40  459.38 o
   4  -2   5   6026.29   5843.66  287.63 o
   6  -2   5   9789.59   9484.37  285.00 o
   8  -2   5   7502.94   7650.37  277.12 o
  10  -2   5    505.96    642.11  140.69 o
  12  -2   5  10036.10   9948.13  358.46 o
  14  -2   5   8056.37   8490.16  429.48 o
  16  -2   5    490.53    500.21   94.07 o
  18  -2   5    658.49    688.70  133.06 o
 -27  -1   5     78.58     89.53   22.30 o
 -25  -1   5   1280.17   1626.29  123.57 o
 -23  -1   5    135.05    107.14   34.10 o
 -21  -1   5    656.40    734.99   72.09 o
 -19  -1   5   1825.67   1743.63  106.79 o
 -17  -1   5   5700.15   5871.32  195.49 o
 -15  -1   5  21105.70  21212.40  394.94 o
 -13  -1   5   4174.86   3623.26  450.62 o
 -11  -1   5  24896.30  26363.10 1215.36 o
  -9  -1   5  68184.60  66123.50 1908.46 o
  -7  -1   5  32221.50  29770.10 1314.75 o
  -5  -1   5  10268.40   9985.45  703.16 o
  -3  -1   5   3261.84   3535.94  258.57 o
  -1  -1   5   4547.81   5237.45  222.37 o
   1  -1   5    676.63    569.00   83.77 o
   3  -1   5   2601.75   2485.23  292.67 o
   5  -1   5  33382.40  37309.90 1402.58 o
   7  -1   5  12242.50  11466.40  469.49 o
   9  -1   5   2928.88   2916.30  165.82 o
  11  -1   5   8830.50   8822.67  314.15 o
  13  -1   5   9017.24   8930.07  316.79 o
  15  -1   5   6075.21   6306.19  276.18 o
  17  -1   5    118.09    157.65   53.37 <
  19  -1   5    393.30    333.32   84.54 o
 -28   0   5     38.78     66.03   28.56 <
 -26   0   5    774.22    829.96   80.46 o
 -24   0   5    254.96    349.99   49.84 o
 -22   0   5    893.58    930.09   82.92 o
 -20   0   5   2347.46   2173.86  118.73 o
 -18   0   5    349.64    328.18   55.41 o
 -16   0   5  17836.40  18321.70  408.05 o
 -14   0   5  19940.30  19765.00  526.51 o
 -12   0   5   1471.27   1827.65  253.93 o
 -10   0   5  39989.80  41247.00 1151.11 o
  -8   0   5  66220.00  66589.90 1399.21 o
  -6   0   5  11529.50  11106.00  578.86 o
  -4   0   5   1619.42   1584.40  190.15 o
  -2   0   5  13336.50  14175.70  533.34 o
   0   0   5   5329.05   6555.70  300.37 o
   2   0   5     93.98     82.10   40.90 <
   4   0   5   3982.85   3716.36  344.05 o
   6   0   5  28955.00  28250.90 1105.39 o
   8   0   5  14282.30  15369.90  491.92 o
  10   0   5    640.93    608.66   93.92 o
  12   0   5  12599.90  13395.80  497.70 o
  14   0   5   9943.63  10483.00  358.90 o
  16   0   5    888.57    886.46  115.53 o
  18   0   5    198.40    230.04   43.48 o
  20   0   5    283.59    251.60   48.60 o
 -27   1   5    100.08    123.67   32.28 o
 -25   1   5   1195.92   1453.10  119.43 o
 -23   1   5    152.07    155.76   40.41 o
 -21   1   5    629.79    693.34   94.00 o
 -19   1   5   2248.27   2214.07  174.04 o
 -17   1   5   6233.32   6497.19  332.93 o
 -15   1   5  20047.30  19126.40  575.46 o
 -13   1   5   4149.77   3637.21  350.66 o
 -11   1   5  27591.50  29001.00  873.82 o
  -9   1   5  62640.60  57975.40 1092.41 o
  -7   1   5  31534.50  30024.90  684.03 o
  -5   1   5   9130.64   8937.57  393.82 o
  -3   1   5   4795.60   5178.97  461.20 o
  -1   1   5   4890.91   5747.90  429.71 o
   1   1   5    263.35    132.99   50.71 <
   3   1   5   2044.45   2001.49  297.17 o
   5   1   5  32864.90  36316.60 1401.77 o
   7   1   5  12149.00  12339.80  392.48 o
   9   1   5   2777.09   2960.63  218.19 o
  11   1   5   9254.00   9400.68  425.98 o
  13   1   5  10212.70  10556.50  455.61 o
  15   1   5   5447.68   5675.93  278.69 o
  17   1   5    183.51    232.42   73.19 o
  19   1   5    411.87    350.34   64.49 o
 -26   2   5    588.20    690.74   98.96 o
 -24   2   5    376.61    401.79   71.57 o
 -22   2   5    412.73    405.54   62.95 o
 -20   2   5   1309.80   1403.50  166.07 o
 -18   2   5   1518.13   1393.67  170.29 o
 -16   2   5  10775.10  10230.50  362.03 o
 -14   2   5   7611.90   6582.42  415.50 o
 -12   2   5   2109.29   1771.47  209.45 o
 -10   2   5  18341.00  16838.70  548.31 o
  -8   2   5  63835.70  66584.80 1124.34 o
  -6   2   5   4256.80   3703.65  359.82 o
  -4   2   5   9882.61   8892.57  571.16 o
  -2   2   5  13300.90  14132.90  949.48 o
   0   2   5    932.75    807.18  163.21 o
   2   2   5  11460.80  11195.60  733.95 o
   4   2   5   6458.35   6263.26  336.18 o
   6   2   5  11533.20  11956.20  424.12 o
   8   2   5   7272.80   7577.93  339.06 o
  10   2   5    381.67    394.81   80.98 o
  12   2   5  10365.90  10267.40  456.20 o
  14   2   5   8026.48   9012.42  507.86 o
  16   2   5    641.45    607.49   89.23 o
  18   2   5    660.72    754.07  119.35 o
 -25   3   5    683.44    578.86   86.82 o
 -23   3   5     21.16    110.46   55.60 <
 -21   3   5   1502.35   1391.14  121.51 o
 -19   3   5   2537.88   2765.01  257.51 o
 -17   3   5   4037.90   3783.04  341.74 o
 -15   3   5   8289.46   7778.41  678.97 o
 -13   3   5   4375.76   3761.63  400.43 o
 -11   3   5  12192.20  11967.40  592.57 o
  -9   3   5  21377.00  22529.70  760.55 o
  -7   3   5  18171.00  19794.40  786.05 o
  -5   3   5   6522.53   6385.69  727.96 o
  -3   3   5   6167.64   5838.81  846.52 o
  -1   3   5   3684.97   2840.88  466.21 o
   1   3   5   3470.68   3219.85  410.88 o
   3   3   5   6632.08   6278.83  569.40 o
   5   3   5   7817.38   8125.82  582.19 o
   7   3   5   9321.45   9558.48  452.08 o
   9   3   5    838.80    823.38  118.86 o
  11   3   5   2324.79   2157.30  212.95 o
  13   3   5   9624.26   9314.75  328.23 o
  15   3   5   2227.11   2210.37  161.52 o
  17   3   5    352.26    503.81  123.70 o
 -22   4   5    621.08    475.75   54.36 o
 -20   4   5   1049.46    791.74   87.47 o
 -18   4   5   1006.96    880.82  117.64 o
 -16   4   5   3632.93   4022.86  425.81 o
 -14   4   5   5206.38   3373.60 1131.79 <
 -12   4   5    947.44    908.81  293.49 o
 -10   4   5   5627.40   5576.32  457.82 o
  -8   4   5  16518.20  17045.40  769.81 o
  -6   4   5   1676.11   1543.15  267.24 o
  -4   4   5   4176.42   4248.28  666.47 o
  -2   4   5   3535.95   3335.03  582.86 o
   0   4   5   1493.17   1780.31  440.98 o
   2   4   5  10505.20   9818.96 1062.33 o
   4   4   5   3300.13   3550.17  460.10 o
   6   4   5   4366.25   4396.54  415.90 o
   8   4   5   2553.87   2753.91  301.54 o
  10   4   5    266.10     47.46   67.25 <
  12   4   5   2997.16   3023.49  241.86 o
  14   4   5   2160.94   1899.99  136.49 o
 -19   5   5    931.45    929.99  124.02 o
 -17   5   5    756.14    706.96  141.83 o
 -15   5   5   3251.06   3494.74  352.35 o
 -11   5   5   3708.20   4191.61 1246.80 o
  -9   5   5   6249.84   5494.49  698.04 o
  -7   5   5   2552.95   2832.34  474.68 o
  -5   5   5   3022.30   3172.19  396.15 o
  -3   5   5   3106.61   2940.76  390.59 o
  -1   5   5    897.03    959.62  433.78 <
   1   5   5   3722.70   3366.27  997.02 o
   3   5   5   2614.84   2738.47  427.10 o
   5   5   5   2142.09   2059.67  278.34 o
   7   5   5   3200.22   3394.88  299.58 o
   9   5   5    303.41    179.43   60.67 <
  11   5   5    282.34    287.31   54.68 o
  13   5   5   1786.87   1310.03  134.28 o
 -16   6   5    598.62    562.67   91.22 o
 -14   6   5   1465.35   1962.74  217.25 o
 -12   6   5     48.97    178.58   70.65 <
   0   6   5    618.05   1322.35  425.66 o
   2   6   5   2709.75   3243.96  365.98 o
   4   6   5    627.25    811.56  172.70 o
   6   6   5    454.24    374.48  112.57 o
   8   6   5    491.40    324.21  104.11 o
 -14  -6   6    691.16    592.25  108.87 o
 -12  -6   6    156.64    183.30   71.65 <
 -10  -6   6   1555.31   1759.80  174.61 o
  -8  -6   6   1330.89   1562.69  174.46 o
  -6  -6   6    184.17    241.91   55.21 o
  -4  -6   6    800.24   1305.91  148.66 o
  -2  -6   6   1876.43   2464.62  213.97 o
   0  -6   6   1274.72   1223.88  157.92 o
   2  -6   6   1257.30   1214.59  153.35 o
   4  -6   6    152.39    145.88   55.78 <
   6  -6   6    299.10    322.57   63.95 o
 -19  -5   6   1824.75   1647.50  134.08 o
 -17  -5   6    119.58    204.21   57.57 o
 -15  -5   6   1149.91    958.55  115.68 o
 -13  -5   6   2393.43   2513.22  192.27 o
 -11  -5   6   1329.41   1114.31  135.27 o
  -9  -5   6   3211.47   3379.11  222.27 o
  -7  -5   6   1598.38   1906.77  142.55 o
  -5  -5   6   3057.73   3435.39  244.72 o
  -3  -5   6   3400.66   4327.08  292.60 o
  -1  -5   6   4403.08   5161.51  274.44 o
   1  -5   6   1159.06   1516.95  138.85 o
   3  -5   6   2559.85   2956.73  192.74 o
   5  -5   6     56.17    130.63   41.27 o
   7  -5   6   1931.41   2031.81  135.60 o
   9  -5   6   1227.86    995.43   83.49 o
  11  -5   6    691.93    439.86   53.42 o
 -24  -4   6    897.29    642.56   65.93 o
 -22  -4   6   1012.75    893.93   96.38 o
 -20  -4   6   2942.97   2621.42  156.31 o
 -18  -4   6   1119.73   1050.36  115.93 o
 -16  -4   6   1419.66   1154.07  140.44 o
 -14  -4   6   6568.12   6423.51  338.89 o
 -12  -4   6   1664.48   1761.54  210.47 o
 -10  -4   6   2162.93   1920.10  187.75 o
  -8  -4   6   5039.09   5318.14  287.28 o
  -6  -4   6    238.32    321.85   53.69 o
  -4  -4   6   8169.36   8807.19  288.85 o
  -2  -4   6   5183.23   5514.80  210.07 o
   0  -4   6   5274.21   5465.38  224.20 o
   2  -4   6  13073.20  12559.70  378.82 o
   4  -4   6    391.07    416.05   65.09 o
   6  -4   6    503.50    762.41   80.59 o
   8  -4   6   6253.98   6681.29  233.39 o
  10  -4   6   2783.99   2393.44  133.31 o
  12  -4   6    914.01    765.07   77.23 o
  14  -4   6   1425.57   1064.49   87.02 o
 -25  -3   6    753.18    701.17   61.14 o
 -23  -3   6    333.04    285.84   48.20 o
 -21  -3   6   3111.24   3086.42  151.96 o
 -19  -3   6   4541.92   4844.68  183.25 o
 -17  -3   6     79.76     80.07   23.07 o
 -15  -3   6   6640.14   5267.73  368.89 o
 -13  -3   6  13762.90  13033.50  613.58 o
 -11  -3   6   4499.62   4388.45  267.27 o
  -9  -3   6   7150.05   7047.52  333.08 o
  -7  -3   6    585.46    685.22   88.38 o
  -5  -3   6   2010.43   2248.44  139.39 o
  -3  -3   6   5579.93   5819.39  180.82 o
  -1  -3   6   8451.44   8276.96  208.56 o
   1  -3   6  14406.40  13921.60  329.45 o
   3  -3   6  16987.10  15929.10  401.62 o
   5  -3   6     98.28    170.16   42.96 o
   7  -3   6   8535.49   9329.83  295.63 o
   9  -3   6   5906.28   6353.85  246.06 o
  11  -3   6   2602.94   2334.34  172.15 o
  13  -3   6   1036.97   1132.81  144.54 o
  15  -3   6    792.57    680.93   91.46 o
 -26  -2   6    694.56    665.66   61.39 o
 -24  -2   6    370.54    419.90   50.04 o
 -22  -2   6   2036.60   2282.63  119.95 o
 -20  -2   6  10548.00  11197.80  231.23 o
 -18  -2   6   3326.21   3136.61  132.79 o
 -16  -2   6   3669.83   3525.53  160.03 o
 -14  -2   6  25970.80  23721.20  393.80 o
 -12  -2   6  10605.30  10088.70  353.27 o
 -10  -2   6   4477.20   3759.47  511.29 o
  -8  -2   6   6670.11   8032.69  570.59 o
  -6  -2   6    671.53    663.35  121.89 o
  -4  -2   6  10560.90   9209.88  487.40 o
  -2  -2   6   1268.80   1181.59  126.21 o
   0  -2   6  25948.10  25399.10  700.45 o
   2  -2   6  39143.20  39062.50  726.82 o
   4  -2   6   6358.01   6436.75  238.51 o
   6  -2   6   3946.18   4145.27  187.72 o
   8  -2   6  15675.00  15599.30  401.07 o
  10  -2   6  11332.30  11397.70  463.78 o
  12  -2   6   1008.70   1100.65  115.63 o
  14  -2   6    267.39    307.22   75.15 o
  16  -2   6     13.76     25.31   25.13 <
  18  -2   6     36.70     73.14   41.75 <
 -27  -1   6    162.96    189.14   35.04 o
 -25  -1   6    945.37   1108.77  101.52 o
 -23  -1   6    414.97    441.80   53.05 o
 -21  -1   6   3639.33   4132.61  171.98 o
 -19  -1   6  10048.30  10381.40  291.43 o
 -17  -1   6     33.14    143.02   38.17 o
 -15  -1   6  14751.30  14899.40  303.99 o
 -13  -1   6  30631.20  28584.00 1288.00 o
 -11  -1   6   3526.83   3120.86  421.34 o
  -9  -1   6   4218.60   4107.05  491.62 o
  -7  -1   6   2429.42   2734.22  414.26 o
  -5  -1   6   1397.27   1489.50  533.66 <
  -3  -1   6   2486.52   2470.11  222.64 o
  -1  -1   6  11199.40  10368.00  333.25 o
   1  -1   6  23163.60  23297.40 1193.90 o
   3  -1   6  55736.80  61815.60 1601.76 o
   5  -1   6   1885.75   1709.56  168.85 o
   7  -1   6  18013.80  17819.80  451.24 o
   9  -1   6  18401.90  18479.20  504.28 o
  11  -1   6   3132.08   3091.91  209.97 o
  13  -1   6    106.93     85.78   31.44 <
  15  -1   6    520.79    468.10   82.10 o
  17  -1   6      1.90     18.60   21.41 <
 -28   0   6      0.04     36.63   27.14 <
 -26   0   6    976.00   1189.41   85.75 o
 -24   0   6     38.26    112.00   45.30 <
 -22   0   6   1815.11   2198.35  126.21 o
 -20   0   6  17394.50  18128.60  373.06 o
 -18   0   6   4795.21   4634.78  218.44 o
 -16   0   6   5283.30   5525.01  230.61 o
 -14   0   6  31561.10  32984.80  713.31 o
 -12   0   6  20408.00  20600.50  887.33 o
 -10   0   6     19.12     30.40   42.27 <
  -8   0   6  12715.60  13480.80  746.71 o
  -6   0   6    425.62    331.61   98.37 o
  -4   0   6  27804.10  29716.10  895.20 o
  -2   0   6    118.48    152.56   37.57 o
   0   0   6  41836.10  45946.70  890.30 o
   2   0   6  37923.20  36371.70  962.25 o
   4   0   6  15561.70  16507.00  782.75 o
   6   0   6   8228.70   7902.19  345.87 o
   8   0   6  18425.90  18555.30  491.54 o
  10   0   6  16880.50  18419.60  522.78 o
  12   0   6    513.12    562.74  104.68 o
  14   0   6      9.86     27.32   25.45 <
  16   0   6     14.64      8.27   30.67 <
  18   0   6      5.85    -21.58   23.82 <
 -27   1   6    208.96    343.90   64.35 o
 -25   1   6    813.79   1164.33   98.37 o
 -23   1   6    567.50    611.39   80.81 o
 -21   1   6   3347.87   3873.16  220.21 o
 -19   1   6   9760.43  10140.50  382.74 o
 -17   1   6     34.59    134.65   61.46 <
 -15   1   6  15700.10  16584.00  529.81 o
 -13   1   6  30913.80  31572.20 1117.91 o
 -11   1   6   3698.94   3367.79  355.01 o
  -9   1   6   4342.86   4064.11  363.80 o
  -7   1   6   1591.70   1919.04  221.52 o
  -5   1   6   1773.87   2280.50  185.66 o
  -3   1   6   1638.41   1410.61  265.90 o
  -1   1   6  11734.10  11080.00  587.97 o
   1   1   6  23797.00  22944.30  714.75 o
   3   1   6  55891.50  58411.70 1675.04 o
   5   1   6   1844.37   1774.50  150.05 o
   7   1   6  18111.00  18858.30  537.49 o
   9   1   6  17784.60  18694.70  588.52 o
  11   1   6   3572.93   3650.65  315.49 o
  13   1   6     48.41     87.49   47.86 <
  15   1   6    448.55    411.78   94.84 o
  17   1   6      1.04    -22.97   29.58 <
  19   1   6     40.01     38.74   20.54 <
 -26   2   6    739.83    767.60   75.00 o
 -24   2   6    390.84    458.27   69.06 o
 -22   2   6   2211.65   2546.62  178.38 o
 -20   2   6   9865.94  10394.60  578.21 o
 -18   2   6   3700.73   3419.79  281.15 o
 -16   2   6   3805.85   3766.25  337.05 o
 -14   2   6  25833.20  24672.40  811.43 o
 -12   2   6  11194.50  10116.50  482.06 o
 -10   2   6   5178.96   5032.82  335.11 o
  -8   2   6   5315.09   5365.57  341.27 o
  -6   2   6    578.92    490.23  148.76 o
  -4   2   6  10150.20   8877.70  791.57 o
  -2   2   6   1845.12   1783.47  325.97 o
   0   2   6  22921.40  22461.80  892.17 o
   2   2   6  41699.50  41840.80 1048.00 o
   4   2   6   6719.48   6953.62  321.73 o
   6   2   6   4416.38   4380.45  258.90 o
   8   2   6  16260.60  16837.80  537.31 o
  10   2   6  10645.10  10880.80  465.17 o
  12   2   6    716.13    915.76  107.56 o
  14   2   6    416.85    430.62   77.58 o
  16   2   6     20.34     65.12   53.99 <
  18   2   6     42.27     61.99   28.98 <
 -25   3   6    679.53    729.06  103.41 o
 -23   3   6    388.94    278.09   69.46 o
 -21   3   6   3056.80   3039.28  198.82 o
 -19   3   6   4430.83   5220.32  356.20 o
 -17   3   6     75.53    171.95   79.22 <
 -15   3   6   7677.98   6747.20  557.65 o
 -13   3   6  11991.20  11478.30  717.58 o
 -11   3   6   5113.78   5115.07  399.95 o
  -9   3   6   6417.69   6949.08  446.10 o
  -7   3   6    909.84    719.12  182.80 o
  -5   3   6   3009.13   3413.78  929.87 o
  -3   3   6   4111.59   4289.06 1181.26 o
  -1   3   6   8872.13   8480.95  888.82 o
   1   3   6  15390.90  15956.20  821.24 o
   3   3   6  14710.20  14186.60  821.19 o
   5   3   6     80.65    163.83   95.59 <
   7   3   6   7827.91   7289.35  361.81 o
   9   3   6   5815.22   6219.92  356.27 o
  11   3   6   3184.63   3040.92  248.17 o
  13   3   6   1094.52   1143.24  113.96 o
  15   3   6    586.94    499.14   93.18 o
 -22   4   6   1077.74    822.96   74.38 o
 -20   4   6   2973.14   2624.85  167.31 o
 -18   4   6   1134.04   1043.86  125.49 o
 -16   4   6   1386.59   1130.90  224.48 o
 -14   4   6   5448.52   4380.35  619.76 o
 -12   4   6   1277.04   1255.77  276.83 o
 -10   4   6   3038.22   3048.94  350.58 o
  -8   4   6   5006.44   5345.83  432.11 o
  -6   4   6    201.87    167.28  106.46 <
  -4   4   6   8813.36   8972.29 1075.05 o
  -2   4   6   5620.70   5354.85  868.35 o
   0   4   6   5311.48   5032.67  788.31 o
   2   4   6  12330.10  12208.00  885.69 o
   4   4   6    306.29    560.43  192.44 <
   6   4   6    611.22    779.89  161.67 o
   8   4   6   5988.58   5777.45  320.98 o
  10   4   6   2405.63   2409.31  204.86 o
  12   4   6    929.66    948.99  131.72 o
  14   4   6   1702.58   1404.80  139.10 o
 -19   5   6   1739.12   1729.03  180.30 o
 -17   5   6    104.20    111.08   53.96 <
 -13   5   6   1935.30   1472.79  733.90 <
 -11   5   6   1423.70   1573.20  757.44 <
  -9   5   6   2332.23   2083.56  323.71 o
  -7   5   6   2002.52   1912.60  316.07 o
  -5   5   6   3448.07   3436.28  416.27 o
  -3   5   6   2296.64   2443.96  359.85 o
  -1   5   6   4440.26   4931.10 1648.67 <
   1   5   6   1988.59   2468.44  669.06 o
   3   5   6   2022.32   2316.86  552.49 o
   5   5   6     68.53    162.19   87.34 <
   7   5   6   1806.50   1638.86  179.40 o
   9   5   6   1349.29   1250.90  135.12 o
  11   5   6    677.24    571.26   69.24 o
 -16   6   6    180.25    181.74   50.96 o
 -14   6   6    857.94    949.83  148.71 o
 -12   6   6    126.39    260.29   86.20 o
  -4   6   6   1016.19   1176.27  384.08 o
  -2   6   6   1830.06   2176.39  292.40 o
   0   6   6   1298.89   1237.83  230.09 o
   2   6   6   1302.40   1559.11  242.21 o
   4   6   6    335.09    350.06   87.64 o
   6   6   6    428.68    420.74   92.01 o
 -14  -6   7   1098.83   1168.32  156.21 o
 -12  -6   7    585.40    837.86  152.33 o
 -10  -6   7   1015.13   1099.09  132.14 o
  -8  -6   7   3222.15   3899.17  265.03 o
  -6  -6   7    326.70    523.28   83.42 o
  -4  -6   7    946.40   1172.20  134.28 o
  -2  -6   7   2032.20   2355.10  198.57 o
   0  -6   7     62.33    123.55   52.60 <
   2  -6   7    379.39    599.22  141.85 o
   4  -6   7   1762.43   1404.03  148.63 o
 -21  -5   7    115.89     99.19   37.90 <
 -19  -5   7    828.93    646.61   81.93 o
 -17  -5   7    762.42    578.49   88.24 o
 -15  -5   7   1337.09   1351.23  156.28 o
 -13  -5   7   2717.82   2580.20  244.12 o
 -11  -5   7    544.39    496.73   82.03 o
  -9  -5   7   2845.73   3007.25  204.93 o
  -7  -5   7   4826.07   5668.55  245.63 o
  -5  -5   7   1821.75   2158.69  191.10 o
  -3  -5   7   4698.82   5959.41  343.53 o
  -1  -5   7   1288.51   1589.86  154.32 o
   1  -5   7    821.50   1182.23  137.66 o
   3  -5   7   4488.06   5429.22  244.59 o
   5  -5   7    648.60    838.53   88.68 o
   7  -5   7   2031.80   1895.72  121.39 o
   9  -5   7    916.22    674.12   69.78 o
 -24  -4   7   1328.63   1012.94   83.34 o
 -22  -4   7     34.93     23.07   19.12 <
 -20  -4   7   1786.78   1491.12  119.23 o
 -18  -4   7   1193.15   1312.34  128.44 o
 -16  -4   7   1753.80   1610.82  168.87 o
 -14  -4   7   5889.64   5590.10  303.60 o
 -12  -4   7    585.38    711.55  171.60 o
 -10  -4   7    925.25    817.12  124.02 o
  -8  -4   7   6645.80   6675.70  322.87 o
  -6  -4   7   2167.79   2296.09  156.90 o
  -4  -4   7   9223.10   9740.79  313.70 o
  -2  -4   7  12412.30  12269.20  322.42 o
   0  -4   7    389.69    456.20   92.36 o
   2  -4   7   5267.50   5049.19  245.86 o
   4  -4   7   7041.68   7678.28  254.97 o
   6  -4   7   2675.88   2918.46  152.56 o
   8  -4   7   1530.68   1578.91  107.95 o
  10  -4   7    836.24    682.24   64.77 o
  12  -4   7    131.97     83.05   31.84 <
 -25  -3   7   2014.15   2097.05  138.45 o
 -23  -3   7   1720.09   1756.17  120.47 o
 -21  -3   7    604.40    527.65   55.36 o
 -19  -3   7   4091.68   3707.59  160.80 o
 -17  -3   7   2143.26   2139.96  147.46 o
 -15  -3   7   1504.63    979.34  172.60 o
 -13  -3   7   3434.25   3003.22  235.48 o
 -11  -3   7    148.23    191.45   49.92 o
  -9  -3   7  13820.90  13739.70  471.77 o
  -7  -3   7   4331.54   4647.22  184.00 o
  -5  -3   7  14062.80  14251.80  308.17 o
  -3  -3   7  27483.10  26233.70  408.67 o
  -1  -3   7   7491.67   6987.15  201.13 o
   1  -3   7   1963.73   2102.01  125.81 o
   3  -3   7   7538.24   7504.72  289.52 o
   5  -3   7   3449.88   3516.42  184.94 o
   7  -3   7   3001.63   3152.65  172.30 o
   9  -3   7   1829.32   1892.07  154.12 o
  11  -3   7    486.23    338.19   63.00 o
  13  -3   7    674.63    593.31   90.27 o
  15  -3   7    541.07    383.94   85.80 o
 -26  -2   7   1584.45   1539.94   96.03 o
 -24  -2   7   3621.62   4086.76  163.51 o
 -22  -2   7     66.21    163.71   36.33 o
 -20  -2   7   3708.57   3677.42  132.54 o
 -18  -2   7   6778.55   6200.67  203.09 o
 -16  -2   7   1190.14   1024.21   79.15 o
 -14  -2   7   4966.70   4529.73  186.48 o
 -12  -2   7    409.71    428.46   83.49 o
 -10  -2   7   3381.94   3056.72  314.55 o
  -8  -2   7   9087.68   8892.62  590.38 o
  -6  -2   7   5639.90   5786.89  369.51 o
  -4  -2   7  43107.40  41210.10 1437.63 o
  -2  -2   7  32116.90  30754.30  801.62 o
   0  -2   7    186.95    264.24   80.46 o
   2  -2   7  12137.40  11402.10  246.11 o
   4  -2   7  14181.20  13181.20  338.32 o
   6  -2   7   8041.73   8192.95  278.04 o
   8  -2   7    645.84    772.04   88.38 o
  10  -2   7   1174.58   1196.29  115.53 o
  12  -2   7    612.40    623.02  110.59 o
  14  -2   7    465.79    549.88  143.74 o
  16  -2   7    717.05    646.14  118.81 o
 -27  -1   7   1035.71   1101.74   88.53 o
 -25  -1   7   4761.28   5765.30  200.78 o
 -23  -1   7   1866.68   2183.94  117.51 o
 -21  -1   7   2184.53   2401.64  129.24 o
 -19  -1   7   8063.01   8365.44  235.21 o
 -17  -1   7   5657.54   5254.47  185.44 o
 -15  -1   7    897.64    912.51   75.32 o
 -13  -1   7   1025.04    923.86  121.89 o
 -11  -1   7    401.37    414.56  143.84 <
  -9  -1   7  24662.70  24573.50 1174.28 o
  -7  -1   7   1892.52   2065.61  361.98 o
  -5  -1   7  27694.00  27430.00  979.71 o
  -3  -1   7  56094.90  53773.20 1034.77 o
  -1  -1   7  24526.10  26105.40 1264.56 o
   1  -1   7   2362.66   2104.08  396.18 o
   3  -1   7  24697.60  23862.30  600.99 o
   5  -1   7   9702.75   9679.45  319.82 o
   7  -1   7   1137.63   1242.75  122.16 o
   9  -1   7   1228.67   1304.59  130.88 o
  11  -1   7    684.97    742.02   86.97 o
  13  -1   7   1460.88   1559.26  126.88 o
  15  -1   7    487.63    420.96   74.55 o
 -28   0   7     76.93    125.01   31.94 o
 -26   0   7   2442.10   3285.74  149.80 o
 -24   0   7   3066.93   3965.65  159.54 o
 -22   0   7    128.33    141.93   28.86 o
 -20   0   7   2092.71   2079.89  150.59 o
 -18   0   7  17695.20  17188.90  426.85 o
 -16   0   7    151.41    114.19   27.54 o
 -14   0   7   4016.44   4202.04  266.55 o
 -12   0   7    839.00    779.20  223.61 o
 -10   0   7  15328.60  15597.90  870.84 o
  -8   0   7   2625.92   2283.53  316.16 o
  -6   0   7  11997.10  12409.70  685.42 o
  -4   0   7  62522.80  66404.60 1497.13 o
  -2   0   7  29593.90  31838.40 1011.99 o
   0   0   7     41.10    114.56   50.49 <
   2   0   7  22037.60  22273.20 1003.28 o
   4   0   7  26299.50  28165.20  600.86 o
   6   0   7   5253.19   5299.61  285.10 o
   8   0   7     14.22    -18.08   54.24 <
  10   0   7    321.31    382.30   86.17 o
  12   0   7     51.25     64.87   49.54 <
  14   0   7    426.95    398.02   69.98 o
  16   0   7   1262.80   1493.78  138.82 o
 -27   1   7    987.04   1204.90   87.96 o
 -25   1   7   4851.47   6604.63  241.31 o
 -23   1   7   1618.17   1925.47  125.81 o
 -21   1   7   1731.74   1915.11  186.63 o
 -19   1   7   8207.87   8455.82  407.93 o
 -17   1   7   6133.77   5967.46  343.21 o
 -15   1   7    562.71    557.55  104.55 o
 -13   1   7   1890.05   1795.39  233.52 o
 -11   1   7     67.11    107.56   65.41 <
  -9   1   7  26202.10  25298.70  959.54 o
  -7   1   7   2728.28   2928.25  293.17 o
  -5   1   7  29296.80  30444.20  757.72 o
  -3   1   7  59018.90  56924.70 1887.05 o
  -1   1   7  23130.50  24006.60  681.38 o
   1   1   7   1327.84   1258.79  227.73 o
   3   1   7  23433.50  22875.70  457.52 o
   5   1   7  11019.10  11423.50  351.18 o
   7   1   7   1152.77   1292.25  135.15 o
   9   1   7   1448.67   1467.63  171.41 o
  11   1   7    710.93    862.39  124.92 o
  13   1   7   1570.42   1747.71  166.32 o
  15   1   7    535.89    516.05   76.69 o
  17   1   7   1472.86   1654.63  140.11 o
 -26   2   7   1744.39   1570.14  155.96 o
 -24   2   7   3747.31   4253.50  216.13 o
 -22   2   7    116.66    165.05   45.17 o
 -20   2   7   4270.59   4209.39  362.08 o
 -18   2   7   6366.62   5897.50  360.29 o
 -16   2   7   1024.85    871.46  171.11 o
 -14   2   7   5181.08   4544.11  386.17 o
 -12   2   7    712.56    704.92  133.66 o
 -10   2   7   3119.47   2796.73  244.84 o
  -8   2   7   9577.64   9181.82  578.56 o
  -6   2   7   4122.37   3752.07  338.22 o
  -4   2   7  42706.00  40072.40 1043.18 o
  -2   2   7  32265.20  30034.50 1400.18 o
   0   2   7    319.00    259.22   73.41 o
   2   2   7  12945.10  12299.70  357.76 o
   4   2   7  15070.70  14439.90  409.37 o
   6   2   7   6685.86   6757.95  324.61 o
   8   2   7    508.34    551.86   86.50 o
  10   2   7   1132.18   1148.90  137.56 o
  12   2   7   1062.73   1100.55  129.86 o
  14   2   7    283.19    358.03   76.91 o
  16   2   7    766.33    688.21  107.53 o
 -25   3   7   2125.71   1960.66  172.67 o
 -23   3   7   1390.95   1528.30  134.77 o
 -21   3   7    403.36    420.84   69.59 o
 -19   3   7   4333.95   4326.86  382.60 o
 -17   3   7   2302.01   2313.68  419.70 o
 -15   3   7    997.35    715.00  205.26 o
 -13   3   7   4519.84   4216.99  444.04 o
 -11   3   7    135.40    205.18   89.80 <
  -9   3   7  12425.60  12792.40  640.72 o
  -7   3   7   4410.77   4811.40  493.11 o
  -5   3   7  14879.80  15364.60 2286.53 o
  -3   3   7  28611.60  26371.10 1343.21 o
  -1   3   7   7135.96   7043.79  603.69 o
   1   3   7   1482.49   1668.58  191.74 o
   3   3   7   8555.37   8313.69  439.42 o
   5   3   7   3913.69   3793.59  268.31 o
   7   3   7   3489.34   3470.33  211.88 o
   9   3   7   1756.96   1678.49  151.21 o
  11   3   7    417.78    528.94   78.03 o
  13   3   7    626.26    704.89  104.65 o
  15   3   7    429.07    246.60   54.61 o
 -22   4   7     59.48     14.28   20.81 <
 -20   4   7   1890.44   1594.73  135.92 o
 -18   4   7   1301.25   1270.32  110.31 o
 -16   4   7   2142.41   2163.26  442.12 o
 -14   4   7   5806.65   5133.70  645.39 o
 -12   4   7    772.08    751.43  215.41 o
 -10   4   7   1142.37   1372.54  254.43 o
  -8   4   7   6853.79   7193.34  569.77 o
  -6   4   7   1771.90   1513.54  309.95 o
  -4   4   7   9270.85   9069.34 1179.35 o
  -2   4   7  11579.90  10667.30  958.30 o
   0   4   7    548.77    725.31  264.96 <
   2   4   7   6450.15   6529.73  513.74 o
   4   4   7   6647.44   6462.50  482.03 o
   6   4   7   2459.99   2306.15  192.04 o
   8   4   7   1301.22   1463.21  153.97 o
  10   4   7    832.77    878.58  114.68 o
  12   4   7    146.34    198.05   56.60 o
 -19   5   7    853.41    884.25  129.19 o
 -17   5   7    676.63    797.35  149.43 o
 -13   5   7   2441.84   2438.67  496.54 o
 -11   5   7    724.45    584.13  173.71 o
  -9   5   7   1741.47   1775.87  367.00 o
  -7   5   7   5346.40   5288.64  528.74 o
  -5   5   7   1977.37   2117.73  313.01 o
  -3   5   7   4820.85   4881.06  534.48 o
  -1   5   7   1382.28   1422.78  422.93 o
   1   5   7    672.98   1135.64  364.12 o
   3   5   7   4703.76   5708.71  738.17 o
   5   5   7    513.98    403.01   95.71 o
   7   5   7   2091.97   2159.46  188.17 o
   9   5   7    874.81    906.08  146.35 o
 -16   6   7    873.24    739.89  108.48 o
 -14   6   7   1110.02   1151.73  154.99 o
  -4   6   7   1146.54   1130.15  197.06 o
  -2   6   7   1734.57   1609.73  233.44 o
   0   6   7    126.14    111.23   41.22 <
   2   6   7    550.24    782.25  143.12 o
   4   6   7   1464.59   1785.97  206.92 o
 -14  -6   8   1484.69   1548.24  178.78 o
 -12  -6   8    815.62    920.98  156.95 o
 -10  -6   8   1009.84   1127.67  129.14 o
  -8  -6   8   1460.23   2012.74  181.24 o
  -6  -6   8    328.32    448.78   81.43 o
  -4  -6   8    636.47    830.85  117.64 o
  -2  -6   8   1403.30   1886.53  191.07 o
   0  -6   8    419.00    389.00   77.43 o
   2  -6   8   1053.90    858.24  117.14 o
 -21  -5   8    335.12    273.18   66.08 o
 -19  -5   8   1556.29   1427.84  173.74 o
 -17  -5   8    280.53    260.29   56.03 o
 -15  -5   8    720.15    869.10  123.13 o
 -13  -5   8   2647.43   2713.68  248.29 o
 -11  -5   8    570.96    568.93   95.26 o
  -9  -5   8   3306.75   3596.83  222.46 o
  -7  -5   8   6139.20   6442.38  306.73 o
  -5  -5   8    236.90    412.72   90.42 o
  -3  -5   8   1919.29   2210.14  206.67 o
  -1  -5   8   1074.02   1397.49  136.89 o
   1  -5   8   1006.37   1398.02  148.46 o
   3  -5   8   4173.99   5045.68  282.49 o
   5  -5   8    105.14    158.82   42.24 o
   7  -5   8    384.44    245.06   42.14 o
 -24  -4   8    714.54    545.85   60.50 o
 -22  -4   8    213.67    229.17   51.90 o
 -20  -4   8   1343.39   1288.20  113.57 o
 -18  -4   8   1442.88   1373.03  131.05 o
 -16  -4   8   1966.21   1989.42  202.18 o
 -14  -4   8   4646.41   5298.57  344.65 o
 -12  -4   8   1371.65   1401.89  184.20 o
 -10  -4   8   5011.97   4855.55  293.24 o
  -8  -4   8   8556.06   8464.33  353.29 o
  -6  -4   8   4909.42   5009.70  265.48 o
  -4  -4   8   1672.10   1712.09  137.31 o
  -2  -4   8   3569.79   4206.46  243.40 o
   0  -4   8   2332.18   2476.14  168.85 o
   2  -4   8   1455.75   1799.36  137.38 o
   4  -4   8   2606.13   2756.35  166.99 o
   6  -4   8   1061.46    942.21   92.46 o
   8  -4   8   1366.31   1101.57   93.35 o
  10  -4   8    120.15    178.71   36.28 o
  12  -4   8    403.12    247.99   71.60 o
 -25  -3   8    581.73    464.37   65.89 o
 -23  -3   8   1582.82   1587.90  114.76 o
 -21  -3   8    177.35    149.20   30.07 o
 -19  -3   8   2842.58   2568.13  149.38 o
 -17  -3   8    246.15    212.28   46.94 o
 -15  -3   8   4276.70   3458.09  216.53 o
 -13  -3   8   8323.46   7344.51  359.90 o
 -11  -3   8   3103.05   2964.21  245.59 o
  -9  -3   8   7516.27   6988.26  279.56 o
  -7  -3   8  27444.10  26038.90  458.39 o
  -5  -3   8    589.85    448.63   49.67 o
  -3  -3   8   5078.38   4903.68  193.83 o
  -1  -3   8   8780.28   8165.80  280.48 o
   1  -3   8   4079.54   4183.54  180.47 o
   3  -3   8   3110.53   2942.90  173.32 o
   5  -3   8    694.36    673.50   80.07 o
   7  -3   8   1760.96   1567.93  142.23 o
   9  -3   8    877.64    727.91   91.02 o
  11  -3   8   1140.78   1202.52  132.51 o
  13  -3   8   1985.51   1687.31  152.80 o
 -28  -2   8    566.56    604.44   91.07 o
 -26  -2   8    411.50    371.15   47.61 o
 -24  -2   8   1825.93   1723.94  102.74 o
 -22  -2   8    962.96    889.64   65.07 o
 -20  -2   8    481.59    462.07   49.57 o
 -18  -2   8   1856.85   1786.22  122.08 o
 -16  -2   8   2469.66   2399.38  129.83 o
 -14  -2   8  11774.90  11378.50  329.65 o
 -12  -2   8   2533.86   2235.20  168.48 o
 -10  -2   8  11584.30  11539.30  446.87 o
  -8  -2   8  37771.60  37096.50  651.80 o
  -6  -2   8  13010.10  12541.50  533.61 o
  -4  -2   8   1766.92   2022.20  171.51 o
  -2  -2   8   8765.25   8321.14  180.47 o
   0  -2   8   9401.20   9260.57  227.06 o
   2  -2   8   1304.99   1290.73  103.48 o
   4  -2   8   5101.21   4944.93  256.07 o
   6  -2   8   3382.97   3149.42  219.01 o
   8  -2   8   3600.81   3217.27  236.10 o
  10  -2   8     70.01    122.23   36.93 o
  12  -2   8   1247.67   1256.36  139.74 o
  14  -2   8   6120.69   5805.81  384.04 o
 -27  -1   8      7.36     75.50   27.94 <
 -25  -1   8    789.55    795.24   57.19 o
 -23  -1   8   4589.18   4851.06  173.91 o
 -21  -1   8     16.97     60.22   22.55 <
 -19  -1   8   1196.12   1003.25   86.25 o
 -17  -1   8    483.24    388.48   50.71 o
 -15  -1   8   7701.28   7501.04  243.72 o
 -13  -1   8  13789.60  13021.50  420.42 o
 -11  -1   8   3369.35   3172.81  452.65 o
  -9  -1   8  24008.80  24300.80 1215.98 o
  -7  -1   8  78563.30  82015.80 2403.45 o
  -5  -1   8   6409.24   6574.15  463.58 o
  -3  -1   8  24681.10  23590.60 1204.61 o
  -1  -1   8  10192.20   9645.52  838.72 o
   1  -1   8   9998.18  10846.60  344.45 o
   3  -1   8   1687.58   1815.01  126.68 o
   5  -1   8   1181.50   1155.98  109.49 o
   7  -1   8   4357.24   4629.39  242.83 o
   9  -1   8   3120.30   3247.81  182.26 o
  11  -1   8    780.19    924.18   94.32 o
  13  -1   8   7208.48   7698.02  329.52 o
  15  -1   8   2682.07   2577.54  193.93 o
 -28   0   8    699.32    946.55   83.94 o
 -26   0   8    551.67    653.61   69.31 o
 -24   0   8   3475.02   4031.13  160.55 o
 -22   0   8    207.22    173.99   35.79 o
 -20   0   8     41.37     30.32   24.39 <
 -18   0   8    958.89    861.25   91.51 o
 -16   0   8   3280.62   3529.38  215.11 o
 -14   0   8  13685.40  13041.50  352.07 o
 -12   0   8   1111.39    880.72  229.84 o
 -10   0   8  18100.70  17887.40  961.31 o
  -8   0   8  91862.70  98867.40 2194.94 o
  -6   0   8   9132.49   8827.81  644.03 o
  -4   0   8    236.23    721.23  211.99 o
  -2   0   8   8953.05   8409.03  445.80 o
   0   0   8  15416.40  17292.00  819.48 o
   2   0   8    108.49    111.48   38.72 <
   4   0   8   2415.72   2452.38  184.91 o
   6   0   8   4735.64   4721.52  284.50 o
   8   0   8   8284.94   8850.11  411.97 o
  10   0   8     71.93     73.21   46.69 <
  12   0   8   3294.36   3616.28  227.43 o
  14   0   8   8677.42   9893.79  309.33 o
  16   0   8   1598.38   1748.77  156.18 o
 -27   1   8     19.45    112.03   32.83 o
 -25   1   8    938.26   1152.16  100.55 o
 -23   1   8   4073.75   4695.00  195.67 o
 -21   1   8      1.66    -29.35   22.00 <
 -19   1   8   1278.72   1080.98  139.42 o
 -17   1   8    355.66    252.46   74.40 o
 -15   1   8   8388.75   8522.79  422.83 o
 -13   1   8  14261.90  13515.70  537.86 o
 -11   1   8   3285.98   3133.73  409.74 o
  -9   1   8  24158.90  23948.50 1000.99 o
  -7   1   8  75034.40  76560.90 1627.51 o
  -5   1   8   6479.89   6994.10  496.56 o
  -3   1   8  22838.10  24346.20  924.25 o
  -1   1   8  10316.70  10623.00  498.07 o
   1   1   8  10058.90  10521.00  346.16 o
   3   1   8   1226.52   1305.51  135.00 o
   5   1   8    710.80    639.83   98.82 o
   7   1   8   4969.64   5367.49  307.70 o
   9   1   8   2715.87   2889.13  223.28 o
  11   1   8    579.29    583.43  101.50 o
  13   1   8   7253.87   8511.52  340.95 o
  15   1   8   2530.23   2826.87  156.11 o
 -28   2   8    461.45    561.72   80.19 o
 -26   2   8    420.28    469.14   64.17 o
 -24   2   8   1996.12   2319.59  165.37 o
 -22   2   8    579.66    533.02   81.26 o
 -20   2   8    591.62    694.44  151.64 o
 -18   2   8   1737.36   1687.11  205.13 o
 -16   2   8   2437.57   2354.88  296.74 o
 -14   2   8  11344.40  11243.50  643.40 o
 -12   2   8   2401.20   2043.11  248.99 o
 -10   2   8  12699.70  12853.80  574.29 o
  -8   2   8  37322.50  36360.40  889.21 o
  -6   2   8  10726.70  10489.20  609.53 o
  -4   2   8   2008.01   2419.27  279.83 o
  -2   2   8   8698.42   8887.86  363.57 o
   0   2   8   9354.06   8922.50  270.79 o
   2   2   8    423.02    320.29   56.20 o
   4   2   8   5468.37   5644.86  255.62 o
   6   2   8   3652.02   3400.67  203.12 o
   8   2   8   3146.12   3391.65  275.49 o
  10   2   8    176.31    147.24   49.57 <
  12   2   8   1339.80   1661.61  161.65 o
  14   2   8   5903.34   6646.84  369.95 o
 -25   3   8    741.06    583.43   62.53 o
 -23   3   8   1312.19   1281.29  127.72 o
 -21   3   8     78.37     53.49   28.73 <
 -19   3   8   2737.45   2769.23  312.56 o
 -17   3   8    276.88    159.88  107.58 <
 -15   3   8   4682.68   4818.55  567.16 o
 -13   3   8   7827.07   7925.48  681.45 o
 -11   3   8   3387.16   3017.78  359.82 o
  -9   3   8   7405.46   7940.53  523.36 o
  -7   3   8  27415.00  27378.40 1058.21 o
  -3   3   8   5106.88   4544.78  472.05 o
  -1   3   8   8123.58   7460.01  631.68 o
   1   3   8   3769.92   3619.66  253.51 o
   3   3   8   2949.88   2806.31  215.88 o
   5   3   8    642.89    680.78   92.21 o
   7   3   8   2082.57   2188.14  169.87 o
   9   3   8    679.10    677.25   99.06 o
  11   3   8    956.35   1047.28  137.63 o
  13   3   8   2145.29   1852.43  124.35 o
 -22   4   8    181.43     64.74   16.34 o
 -20   4   8   1444.19   1283.63   96.85 o
 -18   4   8   1369.35   1201.50  189.51 o
 -16   4   8   2182.38   1882.43  286.16 o
 -14   4   8   4460.49   5063.24  563.21 o
 -12   4   8    802.42   1280.05  354.98 o
 -10   4   8   4694.50   5107.70  491.37 o
  -8   4   8   9620.88  10296.90  669.46 o
  -6   4   8   4799.40   4611.73  423.05 o
  -4   4   8   1920.96   1840.86  334.29 o
  -2   4   8   3784.69   3934.31  516.10 o
   0   4   8   2164.04   2177.41  522.96 o
   2   4   8    992.24   1161.15  194.95 o
   4   4   8   2970.17   3278.61  281.62 o
   6   4   8   1044.34   1274.84  136.29 o
   8   4   8   1336.24   1443.98  138.80 o
  10   4   8    185.53    228.55   78.05 <
 -19   5   8   1738.86   1999.00  204.46 o
 -17   5   8    360.34    369.53  105.12 o
 -15   5   8    882.93    797.33  150.74 o
 -13   5   8   2833.08   2608.56  338.96 o
 -11   5   8    619.89    540.42  168.67 o
  -9   5   8   3231.69   3444.53  507.98 o
  -7   5   8   5848.17   6162.08  611.32 o
  -5   5   8     43.41     60.52   86.45 <
  -3   5   8   2090.36   2450.09  311.92 o
  -1   5   8    798.85    965.26  384.06 <
   1   5   8   1162.22   1528.00  358.80 o
   3   5   8   5108.40   6118.92  620.93 o
   5   5   8     64.20    271.98  134.05 <
   9   5   8    416.46    312.94   69.81 o
 -14   6   8   1677.55   1926.14  200.83 o
  -6   6   8    274.84    347.31  119.38 <
  -4   6   8    989.95   1016.31  184.64 o
  -2   6   8   1385.15   1558.12  186.16 o
   0   6   8    239.76    253.46   68.99 o
   2   6   8   1061.25   1516.05  176.55 o
 -14  -6   9    596.19    570.64  110.49 o
 -12  -6   9   1400.56   1623.31  202.30 o
 -10  -6   9     84.47    186.98   58.98 o
  -8  -6   9   2351.03   1969.60  222.29 o
  -6  -6   9    252.88    304.82   65.09 o
  -4  -6   9   1096.56   1518.31  156.63 o
  -2  -6   9   1878.78   2376.83  203.57 o
   0  -6   9    333.05    296.25   71.25 o
 -21  -5   9    281.16    200.46   52.38 o
 -19  -5   9   1567.96   1543.79  180.82 o
 -17  -5   9   1336.11   1388.53  136.24 o
 -15  -5   9    455.73    521.86   94.39 o
 -13  -5   9   2759.64   2739.33  246.23 o
 -11  -5   9   2577.61   1692.50  332.36 o
  -9  -5   9    637.02    707.40   92.38 o
  -7  -5   9   1613.64   1875.85  181.09 o
  -5  -5   9     76.68    199.59   62.48 o
  -3  -5   9   2293.03   3103.33  263.61 o
  -1  -5   9   2395.53   3018.97  275.98 o
   1  -5   9   2228.84   2498.64  191.20 o
   3  -5   9   1863.30   1981.42  152.68 o
   5  -5   9    323.27    264.76   45.47 o
   7  -5   9    207.72     98.52   52.72 <
 -24  -4   9    836.94    692.48  100.53 o
 -22  -4   9    273.93    236.17   39.83 o
 -20  -4   9   1839.44   1763.70  129.49 o
 -18  -4   9   4203.29   4614.59  281.45 o
 -16  -4   9    183.71    225.12   68.79 o
 -14  -4   9   4336.70   4635.60  322.57 o
 -12  -4   9   8985.98   9282.77  367.72 o
 -10  -4   9    196.23    218.24   50.93 o
  -8  -4   9   1107.05   1116.27  122.16 o
  -6  -4   9   2837.39   2429.45  248.04 o
  -4  -4   9   1586.97   1749.44  184.42 o
  -2  -4   9   4780.45   5607.11  276.08 o
   0  -4   9   1113.04   1615.74  160.70 o
   2  -4   9   3549.95   3716.19  238.58 o
   4  -4   9   2888.26   2794.34  197.63 o
   6  -4   9    225.28    387.49   66.31 o
   8  -4   9   2207.40   1849.97  167.28 o
  10  -4   9   2545.07   1672.06  203.76 o
 -25  -3   9    734.94    733.75   83.14 o
 -23  -3   9   1278.78   1169.19   80.61 o
 -21  -3   9    926.16    803.41   76.84 o
 -19  -3   9   6023.98   5913.47  227.56 o
 -17  -3   9   2975.76   3016.06  178.18 o
 -15  -3   9   2483.32   2110.56  183.72 o
 -13  -3   9  10494.90  10015.20  425.09 o
 -11  -3   9   5936.76   5755.00  319.91 o
  -9  -3   9   1550.59   1262.54  102.51 o
  -7  -3   9   9561.54   9618.13  279.76 o
  -5  -3   9    257.73    369.95   48.15 o
  -3  -3   9   5924.23   6236.31  259.14 o
  -1  -3   9   4236.11   4590.05  248.79 o
   1  -3   9   6988.31   6925.31  231.98 o
   3  -3   9   7137.55   6921.66  233.84 o
   5  -3   9    405.84    300.37   65.96 o
   7  -3   9   1907.61   2280.32  219.48 o
   9  -3   9   6320.76   5720.63  259.34 o
  11  -3   9   1480.70   1108.30   96.93 o
 -28  -2   9    431.48    400.58   75.87 o
 -26  -2   9     92.50    171.16   41.30 o
 -24  -2   9   1257.38   1448.26  109.35 o
 -22  -2   9    424.71    385.80   47.73 o
 -20  -2   9   3595.34   4002.52  160.75 o
 -18  -2   9   7696.92   7565.36  225.02 o
 -16  -2   9    504.10    475.45   69.36 o
 -14  -2   9  15377.40  14905.70  455.51 o
 -12  -2   9  23802.20  23285.00  668.24 o
 -10  -2   9   1027.96   1079.39  130.78 o
  -8  -2   9   2922.74   2719.89  166.04 o
  -6  -2   9   9521.03   9647.48  238.46 o
  -4  -2   9   1090.75   1102.64   86.45 o
  -2  -2   9   1920.78   1738.62  117.59 o
   0  -2   9   2195.65   1953.85  130.18 o
   2  -2   9  10342.10  10263.40  317.65 o
   4  -2   9   5032.81   4948.51  264.33 o
   6  -2   9   1799.04   1905.80  170.74 o
   8  -2   9   5185.15   5298.70  295.18 o
  10  -2   9   6582.72   6379.16  255.92 o
  12  -2   9    861.05    589.66   81.18 o
 -27  -1   9     76.71    141.26   32.58 o
 -25  -1   9   1109.81   1211.19   69.64 o
 -23  -1   9    415.70    471.65   55.68 o
 -21  -1   9   1144.81   1228.77   78.62 o
 -19  -1   9  15478.30  15647.00  323.42 o
 -17  -1   9   1575.77   1481.48   96.95 o
 -15  -1   9   4457.32   4351.37  190.35 o
 -13  -1   9  34240.00  33457.40  606.03 o
 -11  -1   9   6483.56   5745.16  276.63 o
  -9  -1   9   1333.03   1240.59  116.25 o
  -7  -1   9   9793.18   9830.66  474.58 o
  -5  -1   9    634.33    695.43   89.83 o
  -3  -1   9   2029.29   1842.65  151.19 o
  -1  -1   9   1565.59   1554.84  104.11 o
   1  -1   9  10872.10   9990.94  298.11 o
   3  -1   9  11594.00  11366.50  349.77 o
   5  -1   9   4478.30   4882.55  243.57 o
   7  -1   9   8154.42   8957.34  300.74 o
   9  -1   9  10518.30  11165.40  329.80 o
  11  -1   9   3378.60   3587.47  220.65 o
  13  -1   9    214.30    157.37   37.67 o
 -28   0   9    433.45    405.47   45.92 o
 -26   0   9    175.26    265.58   45.89 o
 -24   0   9   1204.52   1373.18   93.58 o
 -22   0   9   2055.36   2270.32  161.25 o
 -20   0   9   3320.09   3472.12  219.19 o
 -18   0   9   9276.21   9460.11  324.91 o
 -16   0   9    258.11    282.99   59.33 o
 -14   0   9  25854.30  25733.00  517.22 o
 -12   0   9  35144.40  34461.60  679.98 o
 -10   0   9   4498.26   4287.10  491.62 o
  -8   0   9   4788.62   5121.60  526.36 o
  -6   0   9   7138.76   7797.14  662.10 o
  -4   0   9   2574.01   3310.35  420.89 o
  -2   0   9   1083.70   1364.94  137.51 o
   0   0   9   6194.17   5866.01  247.35 o
   2   0   9  16654.90  17304.50  481.04 o
   4   0   9   7612.97   7869.68  356.27 o
   6   0   9   1796.93   1694.66  166.46 o
   8   0   9   5289.98   5568.27  378.52 o
  10   0   9   8282.62   9142.33  363.55 o
  12   0   9   1896.68   2021.15  156.98 o
  14   0   9    159.21    304.84   60.00 o
 -27   1   9     63.46    152.23   39.11 o
 -25   1   9   1103.96   1304.91   96.63 o
 -23   1   9    570.91    589.94   82.20 o
 -21   1   9   1594.31   1756.50  150.94 o
 -19   1   9  13520.90  13315.40  541.76 o
 -17   1   9   2115.96   2143.93  218.07 o
 -15   1   9   4360.91   4408.56  259.57 o
 -13   1   9  33457.00  33207.10  861.62 o
 -11   1   9   8210.13   7597.37  380.73 o
  -9   1   9   1671.92   1726.40  277.80 o
  -7   1   9  11750.00  11797.60 1048.80 o
  -5   1   9    444.69    456.97  129.59 o
  -3   1   9   2091.57   2152.50  170.66 o
  -1   1   9   1970.34   2041.59  148.53 o
   1   1   9  10135.90   9294.32  337.47 o
   3   1   9  11554.80  11308.10  409.02 o
   5   1   9   4093.08   4183.14  265.43 o
   7   1   9   8261.53   8850.46  390.47 o
   9   1   9  11096.30  11996.40  450.86 o
  11   1   9   3206.66   3612.43  308.24 o
  13   1   9    193.35    187.77   41.77 o
  15   1   9    227.87    212.75   54.36 o
 -28   2   9    438.89    471.10   83.05 o
 -26   2   9     67.99    101.62   30.52 o
 -24   2   9   1182.48   1638.06  142.95 o
 -22   2   9    446.92    397.50   65.26 o
 -20   2   9   3495.42   3561.89  350.01 o
 -18   2   9   7771.38   7640.16  545.36 o
 -16   2   9    723.77    632.48  159.61 o
 -14   2   9  15241.70  14452.70  745.92 o
 -12   2   9  23530.00  23393.50  870.41 o
 -10   2   9    905.27    755.98  135.72 o
  -8   2   9   3123.33   3153.52  272.36 o
  -6   2   9   9150.51  10155.60  633.37 o
  -4   2   9   1467.52   1649.41  141.73 o
  -2   2   9   1912.24   1713.53  133.51 o
   0   2   9   2643.85   2417.26  149.25 o
   2   2   9   8928.27   8958.98  309.86 o
   4   2   9   5720.51   5646.10  293.99 o
   6   2   9   1598.06   1563.46  160.95 o
   8   2   9   6360.64   6579.42  322.87 o
  10   2   9   6612.09   7466.35  341.79 o
  12   2   9   1147.66   1148.33  121.29 o
  14   2   9    883.06   1033.35  121.86 o
 -25   3   9    686.86    501.80   60.17 o
 -23   3   9   1354.19   1229.34  114.56 o
 -21   3   9   1232.85   1166.36  181.79 o
 -19   3   9   4836.61   5387.85  666.20 o
 -17   3   9   4113.41   4485.28  616.04 o
 -15   3   9   2362.75   2356.59  402.02 o
 -13   3   9  11438.30  12097.30  856.33 o
 -11   3   9   6013.63   6790.88  586.41 o
  -9   3   9   2166.98   2160.87  270.44 o
  -7   3   9   9455.80  10060.10  648.37 o
  -5   3   9    255.04    215.31  105.32 <
  -3   3   9   5536.42   5313.00  499.07 o
  -1   3   9   4753.50   4593.43  472.97 o
   1   3   9   6139.05   5951.44  298.04 o
   3   3   9   8330.86   8758.94  374.72 o
   5   3   9    211.93    292.85   60.37 o
   7   3   9   1775.80   1957.98  177.34 o
   9   3   9   6297.80   6324.17  301.64 o
  11   3   9   1278.67   1351.18  129.11 o
 -22   4   9    177.48     67.40   26.67 <
 -20   4   9   1875.40   1626.66  110.41 o
 -18   4   9   4298.28   4578.45  395.93 o
 -16   4   9    116.45    203.14  104.40 <
 -14   4   9   4499.33   4830.84  562.79 o
 -12   4   9   8118.15   9580.28  773.98 o
 -10   4   9     34.62   -105.00  106.09 <
  -8   4   9   1480.96   1571.83  233.07 o
  -6   4   9   2649.98   2418.00  294.51 o
  -4   4   9   1546.39   1117.39  258.95 o
  -2   4   9   5160.82   5556.50  582.49 o
   2   4   9   3858.61   4926.43  564.90 o
   4   4   9   3092.58   3202.04  257.46 o
   6   4   9    236.96    252.76   99.04 <
   8   4   9   2148.81   2152.75  207.86 o
  10   4   9   2360.58   2037.67  182.65 o
 -19   5   9   1484.81   1562.44  171.98 o
 -17   5   9   1447.58   1153.95  152.63 o
 -15   5   9    456.72    394.59  110.01 o
 -13   5   9   3421.12   3235.02  391.04 o
 -11   5   9   2114.09   2254.57  347.51 o
  -9   5   9    952.28   1255.94  294.71 o
  -7   5   9   1682.74   1896.21  326.82 o
  -5   5   9     55.81     68.22   47.95 <
  -3   5   9   2404.01   2699.30  288.95 o
  -1   5   9   2383.23   2604.06  267.84 o
   1   5   9   1958.14   1951.72  327.29 o
   5   5   9    224.29    214.91   80.93 <
   7   5   9    140.20     64.99   30.82 <
 -14   6   9    516.96    520.23   98.74 o
  -8   6   9   2302.09   2074.90  257.31 o
  -6   6   9    211.34    183.77   73.34 <
  -4   6   9   1045.99   1099.73  191.77 o
  -2   6   9   1841.33   2378.97  210.67 o
   0   6   9     90.15    211.91   76.99 <
 -12  -6  10   1189.79   1482.70  188.19 o
 -10  -6  10    109.37    135.87   45.94 <
  -8  -6  10    920.69   1165.52  117.94 o
  -6  -6  10   2054.81   2650.70  187.77 o
  -4  -6  10    465.69    505.95   80.66 o
  -2  -6  10    823.56    829.26  108.43 o
 -19  -5  10    626.22    451.19   64.57 o
 -17  -5  10    725.01    706.88   96.21 o
 -15  -5  10   1378.51   1313.18  146.62 o
 -13  -5  10   1277.60   1178.58  156.48 o
 -11  -5  10    308.84    275.06   74.48 o
  -9  -5  10   1188.34   1232.89  137.13 o
  -7  -5  10   3053.39   3617.97  242.68 o
  -5  -5  10   1464.25   1714.50  175.95 o
  -3  -5  10   1598.73   2104.75  204.61 o
  -1  -5  10   1744.63   1908.76  205.03 o
   1  -5  10     84.86    109.47   51.21 <
   3  -5  10    936.27    929.39  127.30 o
   5  -5  10    918.37    678.82   88.78 o
 -24  -4  10   1265.74   1107.36  127.67 o
 -22  -4  10   1045.87    951.55   78.67 o
 -20  -4  10    732.04    572.90   84.66 o
 -18  -4  10   3089.60   3382.19  238.13 o
 -16  -4  10    560.39    623.49  113.29 o
 -14  -4  10    879.33    893.39  139.99 o
 -12  -4  10   2548.50   2858.81  201.78 o
 -10  -4  10    796.67    757.12  100.13 o
  -8  -4  10   2592.29   2673.70  188.47 o
  -6  -4  10   3447.82   3490.67  245.34 o
  -4  -4  10   2217.96   2294.85  214.34 o
  -2  -4  10   8886.61   9532.38  359.13 o
   0  -4  10     87.45    144.68   53.99 <
   2  -4  10    164.88    343.01   76.91 o
   4  -4  10   4627.87   4303.37  225.05 o
   6  -4  10   1684.09   1428.44  153.38 o
   8  -4  10    971.83    786.15   96.51 o
 -25  -3  10   1609.27   1323.51   85.23 o
 -23  -3  10   2089.56   2191.02  109.69 o
 -21  -3  10    103.79     76.19   19.92 o
 -19  -3  10   3552.96   3386.51  172.08 o
 -17  -3  10   8300.34   8008.78  245.04 o
 -15  -3  10   2892.50   2738.07  201.28 o
 -13  -3  10   3868.25   3371.51  225.84 o
 -11  -3  10    273.24    369.78   69.39 o
  -9  -3  10    595.63    619.51   75.55 o
  -7  -3  10   5866.62   5857.49  212.16 o
  -5  -3  10   2754.87   2660.06  149.63 o
  -3  -3  10   8004.03   8179.78  256.64 o
  -1  -3  10   9602.31   9922.75  517.12 o
   1  -3  10    306.68    253.06   81.90 o
   3  -3  10   8239.70   8913.96  522.21 o
   5  -3  10   3585.62   3944.96  308.34 o
   7  -3  10   2085.21   1762.31  184.10 o
   9  -3  10    678.50    582.81   87.04 o
  11  -3  10    128.32    127.57   56.05 <
 -28  -2  10    471.50    541.96   88.06 o
 -26  -2  10    769.50    715.97   66.28 o
 -24  -2  10   3472.46   3733.45  146.94 o
 -22  -2  10   1609.22   1802.19  100.23 o
 -20  -2  10   1321.46   1277.94   92.13 o
 -18  -2  10   9741.44   9000.73  304.82 o
 -16  -2  10   3428.09   3257.87  201.33 o
 -14  -2  10    433.48    408.72  108.35 o
 -12  -2  10   2101.97   2109.12  200.11 o
 -10  -2  10   1087.29   1165.32  127.32 o
  -8  -2  10   2938.67   2540.49  151.94 o
  -6  -2  10    243.04    209.70   35.56 o
  -4  -2  10   9810.09   9442.45  269.72 o
  -2  -2  10  28483.90  28232.50  531.77 o
   0  -2  10   2579.60   2627.51  132.19 o
   2  -2  10   1172.06   1289.09  113.89 o
   4  -2  10  16208.30  16708.30  495.44 o
   6  -2  10   3985.70   3895.79  243.67 o
   8  -2  10   1227.78   1301.01  118.39 o
  10  -2  10     88.11     75.97   30.32 <
  12  -2  10     57.63    138.40   53.87 <
 -29  -1  10    433.92    546.77   89.92 o
 -27  -1  10     19.15     34.47   14.21 <
 -25  -1  10   2738.93   2950.85  106.66 o
 -23  -1  10   5575.25   6135.53  186.53 o
 -21  -1  10    214.59    195.82   32.81 o
 -19  -1  10   6747.01   6594.64  211.09 o
 -17  -1  10  17910.50  17271.80  385.97 o
 -15  -1  10    621.67    611.37   87.14 o
 -13  -1  10   3982.54   3972.97  215.56 o
 -11  -1  10   2957.49   2989.14  203.84 o
  -9  -1  10    100.13    252.17   76.27 o
  -7  -1  10   5714.08   5647.81  283.21 o
  -5  -1  10   5831.23   5673.72  206.45 o
  -3  -1  10  13993.60  12705.10  326.05 o
  -1  -1  10  18532.80  18380.20  465.05 o
   1  -1  10    488.96    453.02   74.33 o
   3  -1  10  12151.20  12585.50  452.43 o
   5  -1  10  12081.60  13419.50  442.10 o
   7  -1  10   2224.00   2168.67  174.91 o
   9  -1  10    218.99    285.67   54.44 o
  11  -1  10    235.32    254.55   73.46 o
 -28   0  10    187.97    217.18   32.43 o
 -26   0  10    781.05    942.71   74.38 o
 -24   0  10   5591.05   6929.28  238.68 o
 -22   0  10   1145.82   1177.41  117.44 o
 -20   0  10   1118.88   1127.12   97.85 o
 -18   0  10   8717.37   8671.57  356.59 o
 -16   0  10   7420.11   7173.40  281.27 o
 -14   0  10    119.06    144.36   46.09 o
 -12   0  10   4331.01   4360.24  215.74 o
 -10   0  10    256.86    206.17   47.56 o
  -8   0  10   5722.80   5484.03  260.54 o
  -6   0  10   1193.86   1549.23  139.77 o
  -4   0  10  19542.20  19472.30  393.47 o
  -2   0  10  30526.60  30119.80  593.86 o
   0   0  10   3436.23   3324.25  216.50 o
   2   0  10    323.94    292.55   57.52 o
   4   0  10  20334.90  21032.10  590.85 o
   6   0  10   7963.54   8708.01  453.70 o
   8   0  10    255.51    275.68   68.42 o
  10   0  10    151.71    276.78   67.18 o
  12   0  10      0.33    -15.65   22.00 <
 -29   1  10    475.62    599.72   82.47 o
 -27   1  10     10.81      0.84   14.93 <
 -25   1  10   2779.80   3394.56  155.11 o
 -23   1  10   5370.18   6908.99  293.34 o
 -21   1  10    242.05    158.12   44.95 o
 -19   1  10   6237.28   6153.64  362.26 o
 -17   1  10  18543.50  18620.90  543.84 o
 -15   1  10    444.32    359.05   76.61 o
 -13   1  10   4083.00   3989.66  219.63 o
 -11   1  10   2691.90   2506.79  158.37 o
  -9   1  10    439.63    445.18   78.00 o
  -7   1  10   5306.50   5177.68  231.73 o
  -5   1  10   6792.73   6595.39  274.99 o
  -3   1  10  15212.10  14425.40  408.92 o
  -1   1  10  18495.80  17977.20  485.21 o
   1   1  10    496.36    396.55   77.14 o
   3   1  10  11874.90  11877.60  431.20 o
   5   1  10  11994.00  13277.60  453.15 o
   7   1  10   2453.93   2533.48  198.82 o
   9   1  10    122.90    142.00   63.70 <
  11   1  10    182.91    202.92   55.43 o
  13   1  10      4.60     -6.41   15.67 <
 -28   2  10    511.67    535.30   55.63 o
 -26   2  10    970.61    946.21   93.23 o
 -24   2  10   3374.15   4004.91  308.81 o
 -22   2  10   1590.72   1864.82  232.80 o
 -20   2  10   1324.35   1292.69  223.04 o
 -18   2  10   9725.90   8938.32  616.31 o
 -16   2  10   3848.51   3801.54  411.30 o
 -14   2  10    543.35    454.54  108.65 o
 -12   2  10   2264.88   2183.47  214.69 o
 -10   2  10    943.40   1013.23  174.21 o
  -8   2  10   3499.49   3355.94  298.01 o
  -6   2  10    199.94    223.56   58.88 o
  -4   2  10   8515.12   8211.10  342.64 o
  -2   2  10  28788.90  28726.30  606.77 o
   0   2  10   2329.84   2222.83  172.35 o
   2   2  10    530.54    551.47   93.67 o
   4   2  10  16755.00  17268.30  518.14 o
   6   2  10   3723.44   3866.56  250.95 o
   8   2  10   1371.48   1529.36  151.91 o
  10   2  10    114.10    167.46   47.06 o
  12   2  10     77.15     87.07   26.25 o
 -25   3  10   1550.49   1315.52  100.98 o
 -23   3  10   2336.88   2552.51  168.15 o
 -21   3  10     62.69     77.18   53.64 <
 -19   3  10   3456.55   3712.81  392.53 o
 -17   3  10   7952.05   8503.55  679.66 o
 -15   3  10   2635.77   2621.47  459.18 o
 -13   3  10   3509.65   3568.32  341.27 o
 -11   3  10    203.62    209.65  109.44 <
  -9   3  10    941.38   1275.06  267.07 o
  -7   3  10   6036.13   6542.12  546.38 o
  -5   3  10   2931.00   2491.17  405.84 o
  -3   3  10   9279.21   8911.47  704.89 o
  -1   3  10   8917.29   9270.35  481.24 o
   1   3  10    279.73    342.54  101.77 o
   3   3  10   7777.64   8510.45  462.66 o
   5   3  10   3489.95   3711.72  229.82 o
   7   3  10   2136.88   2122.97  171.18 o
   9   3  10    716.94    805.67   97.28 o
  11   3  10     52.58    115.48   66.06 <
 -22   4  10   1040.55    822.91   80.02 o
 -20   4  10    629.66    518.24   77.58 o
 -18   4  10   3043.59   3209.67  342.21 o
 -16   4  10    404.55    425.43  152.01 <
 -14   4  10    847.52   1081.83  270.72 o
 -12   4  10   2820.62   3556.33  481.73 o
 -10   4  10    765.28    910.50  208.96 o
  -8   4  10   2416.04   2255.27  308.17 o
  -6   4  10   3865.25   3528.24  411.33 o
  -4   4  10   2266.41   1993.46  245.16 o
  -2   4  10   7740.82   8009.79  732.19 o
   2   4  10     59.55    315.27  152.88 <
   4   4  10   4773.16   4866.36  451.46 o
   6   4  10   1255.81   1222.61  188.04 o
   8   4  10   1102.16   1038.04  137.46 o
 -19   5  10    666.22    687.86  109.37 o
 -17   5  10    729.88    707.60  125.26 o
 -15   5  10   1382.65   1083.04  187.13 o
 -13   5  10   1339.24   1294.28  248.96 o
 -11   5  10    170.68    384.83  147.99 <
  -9   5  10   1058.60   1038.52  219.53 o
  -7   5  10   2713.96   3088.63  387.11 o
  -5   5  10   1399.47   1651.85  284.23 o
  -3   5  10   1965.02   2156.03  228.03 o
  -1   5  10   1655.15   1977.37  228.40 o
   1   5  10     69.55    238.23   80.04 <
   3   5  10    808.38   1024.96  146.57 o
   5   5  10   1099.38    973.85  137.46 o
 -10   6  10    125.58    160.70   61.19 <
  -8   6  10    535.56    704.89  142.20 o
  -6   6  10   2333.51   2775.05  295.83 o
  -4   6  10    674.55    688.45  143.44 o
 -10  -6  11     77.05     17.83   20.17 <
  -8  -6  11   1926.78   2042.69  223.81 o
  -6  -6  11    996.14   1139.72  158.52 o
 -19  -5  11    529.57    415.45   60.55 o
 -17  -5  11   1425.44   1379.04  127.50 o
 -15  -5  11    111.36    100.90   41.87 <
 -13  -5  11   1588.99   1572.40  168.90 o
 -11  -5  11   2007.86   2144.90  266.07 o
  -9  -5  11    207.30    224.62   51.58 o
  -7  -5  11   2394.10   2725.55  204.26 o
  -5  -5  11   1674.20   1956.01  178.26 o
  -3  -5  11    321.74    434.95   86.50 o
  -1  -5  11   2294.46   2778.45  236.40 o
   1  -5  11    361.66    459.95   88.93 o
   3  -5  11    804.93    794.05   98.57 o
 -24  -4  11    758.22    604.44   88.36 o
 -22  -4  11    967.72    831.92   87.99 o
 -20  -4  11    460.89    440.98   72.22 o
 -18  -4  11   2347.68   2565.99  204.68 o
 -16  -4  11    792.96    804.73  122.11 o
 -14  -4  11   1653.48   1702.98  149.15 o
 -12  -4  11   4412.74   4536.31  251.82 o
 -10  -4  11     71.62     95.54   14.95 o
  -8  -4  11  10391.10  10492.50  409.02 o
  -6  -4  11   4765.40   4969.97  292.62 o
  -4  -4  11     39.33    104.60   38.32 <
  -2  -4  11   1743.49   2262.10  235.63 o
   0  -4  11   3089.75   3507.53  318.75 o
   2  -4  11   1745.91   1669.63  193.16 o
   4  -4  11   1752.92   1506.04  164.40 o
   6  -4  11    170.04    176.12   49.42 o
 -25  -3  11    247.38    203.69   30.00 o
 -23  -3  11   1876.17   1671.64   93.92 o
 -21  -3  11    475.95    393.47   50.98 o
 -19  -3  11    618.09    534.95   64.05 o
 -17  -3  11   1668.64   1470.08  111.63 o
 -15  -3  11   1134.55   1160.53  100.43 o
 -13  -3  11   5846.60   5751.45  311.37 o
 -11  -3  11    731.68    678.62   79.02 o
  -9  -3  11   5087.41   4801.81  195.52 o
  -7  -3  11   8348.62   7753.48  243.87 o
  -5  -3  11   9078.41   8942.94  283.78 o
  -3  -3  11    742.03   1016.14  119.65 o
  -1  -3  11   6192.52   6901.17  330.77 o
   1  -3  11   2195.13   2133.16  247.70 o
   3  -3  11   1316.17   1444.58  195.05 o
   5  -3  11   1706.83   1517.54  173.09 o
   7  -3  11    532.23    398.34   76.34 o
   9  -3  11    211.45    152.78   42.91 o
 -28  -2  11   1547.03   1626.07  149.20 o
 -26  -2  11     99.08    133.98   26.70 o
 -24  -2  11   1831.46   1787.79  100.21 o
 -22  -2  11   4748.54   4561.82  180.15 o
 -20  -2  11    279.52    233.02   39.73 o
 -18  -2  11   1088.05   1090.54   89.33 o
 -16  -2  11    574.84    439.09   71.05 o
 -14  -2  11   2453.16   2163.21  195.02 o
 -12  -2  11   5972.36   5320.97  285.89 o
 -10  -2  11   1887.59   1718.60  139.77 o
  -8  -2  11  21847.60  21578.60  479.37 o
  -6  -2  11  16973.50  16605.70  367.84 o
  -4  -2  11    394.17    469.66   66.28 o
  -2  -2  11   6006.16   5953.27  236.97 o
   0  -2  11   7248.48   7515.42  279.36 o
   2  -2  11   3553.56   3507.18  199.91 o
   4  -2  11    745.82    828.67  114.09 o
   6  -2  11   1182.54   1126.16  118.24 o
   8  -2  11    615.47    489.04   68.54 o
  10  -2  11    531.80    425.76   65.76 o
 -29  -1  11   1632.63   1842.45  171.13 o
 -27  -1  11    466.16    631.88   64.49 o
 -25  -1  11   1200.16   1207.93  100.26 o
 -23  -1  11   2927.41   3119.77  146.50 o
 -21  -1  11    795.09    863.26   79.77 o
 -19  -1  11     24.70     99.19   39.69 <
 -17  -1  11   3290.44   3130.70  184.94 o
 -15  -1  11   2136.69   1968.58  177.04 o
 -13  -1  11   8258.23   7723.70  347.45 o
 -11  -1  11    249.69    172.82   40.73 o
  -9  -1  11  22814.60  21920.40  569.25 o
  -7  -1  11  17514.90  16831.50  443.86 o
  -5  -1  11  12773.20  12119.60  329.95 o
  -3  -1  11   2547.94   2510.02  170.91 o
  -1  -1  11  12418.40  12716.40  411.70 o
   1  -1  11   3452.70   3481.40  225.35 o
   3  -1  11   2103.37   2243.89  178.81 o
   5  -1  11    761.56    778.23  103.46 o
   7  -1  11    541.11    477.91   77.98 o
   9  -1  11    288.62    317.28   71.00 o
  11  -1  11    214.28    209.03   40.95 o
 -28   0  11   2393.04   3157.69  124.57 o
 -26   0  11      1.07     19.12   16.32 <
 -24   0  11   2523.20   2738.66  147.29 o
 -22   0  11   8878.93   9548.99  324.51 o
 -20   0  11    816.43    778.40   80.02 o
 -18   0  11    477.87    372.07   66.85 o
 -16   0  11   1057.15    948.17  114.49 o
 -14   0  11   3901.05   4238.50  232.25 o
 -12   0  11   1114.16   1037.42  108.97 o
 -10   0  11    126.42    162.96   55.26 <
  -8   0  11  26013.10  26194.80  600.64 o
  -6   0  11  24424.70  25362.40  551.27 o
  -4   0  11     99.71    107.56   31.46 o
  -2   0  11  13386.10  13136.10  365.71 o
   0   0  11  12362.80  12781.00  444.14 o
   2   0  11   3508.74   3602.42  245.73 o
   4   0  11    712.87    882.63  146.87 o
   6   0  11    127.67    159.41   54.91 <
   8   0  11    567.50    599.40   87.22 o
  10   0  11     60.06     56.05   23.54 <
  12   0  11    848.24    888.32  116.17 o
 -29   1  11   1720.76   2001.24  151.79 o
 -27   1  11    558.64    809.15   64.39 o
 -25   1  11   1192.11   1380.51  122.68 o
 -23   1  11   3401.96   4104.30  220.15 o
 -21   1  11    523.48    507.06   82.38 o
 -19   1  11    167.19    128.91   76.94 <
 -17   1  11   2779.34   2615.93  209.48 o
 -15   1  11   2051.20   1919.73  156.26 o
 -13   1  11   7951.73   7481.30  310.53 o
 -11   1  11    297.82    365.66   73.48 o
  -9   1  11  21988.20  21796.50  541.41 o
  -7   1  11  20465.90  20335.10  508.95 o
  -5   1  11  11875.80  11701.10  372.69 o
  -3   1  11   2026.62   1968.01  166.04 o
  -1   1  11  12410.20  12522.50  433.93 o
   1   1  11   3255.45   3264.75  233.04 o
   3   1  11   2561.65   2775.34  201.51 o
   5   1  11    855.77    928.15  116.57 o
   7   1  11    670.28    680.43  105.07 o
   9   1  11    413.78    589.54   90.64 o
  11   1  11    251.79    239.92   46.42 o
 -28   2  11   1472.74   1572.45   97.03 o
 -26   2  11    115.43    188.76   47.53 o
 -24   2  11   1873.05   2093.10  221.25 o
 -22   2  11   4396.74   4831.29  376.54 o
 -20   2  11    139.24     77.93   63.25 <
 -18   2  11   1155.42   1062.56  216.40 o
 -16   2  11    613.93    595.18  131.79 o
 -14   2  11   2486.53   2276.40  246.40 o
 -12   2  11   7192.38   7139.16  413.17 o
 -10   2  11   1092.69   1181.78  199.42 o
  -8   2  11  21285.50  21183.80  794.00 o
  -6   2  11  19236.40  19199.80  584.20 o
  -4   2  11    172.95    259.17   54.11 o
  -2   2  11   5664.12   5443.43  284.55 o
   0   2  11   6772.59   6755.37  328.95 o
   2   2  11   3628.41   3559.81  227.93 o
   4   2  11    318.76    352.22   67.15 o
   6   2  11   1066.67   1131.47  127.23 o
   8   2  11    596.35    714.65   93.75 o
  10   2  11    562.13    518.04   69.19 o
 -25   3  11    314.72    234.83   41.30 o
 -23   3  11   2095.00   2217.34  226.49 o
 -21   3  11    444.86    538.85  134.80 o
 -19   3  11    593.66    632.97  168.23 o
 -17   3  11   1786.54   1825.04  319.14 o
 -15   3  11   1054.20    963.49  277.77 o
 -13   3  11   4997.73   5774.47  399.16 o
 -11   3  11    949.39    865.92  208.66 o
  -9   3  11   4722.30   5186.47  521.64 o
  -7   3  11   9521.57  10076.80  604.39 o
  -5   3  11   8216.29   8628.88  657.86 o
  -3   3  11    485.09    714.33  181.59 o
  -1   3  11   7168.18   7326.16  390.54 o
   1   3  11   2174.88   2334.69  227.95 o
   3   3  11   1433.41   1663.52  197.58 o
   5   3  11   1642.55   1871.40  205.43 o
   7   3  11    665.97    757.57  121.46 o
   9   3  11    223.85    251.67   63.23 o
 -22   4  11    981.40    788.01   78.80 o
 -20   4  11    593.77    586.24  123.15 o
 -18   4  11   2289.78   2300.37  302.58 o
 -16   4  11    744.11    523.21  175.68 <
 -14   4  11   2008.89   2312.04  398.34 o
 -12   4  11   4751.87   5816.71  621.15 o
 -10   4  11    140.49    155.49   75.17 <
  -8   4  11   8168.07   9512.61  757.34 o
  -4   4  11     62.09    273.77   92.90 <
  -2   4  11   2066.31   2096.40  321.30 o
   0   4  11   3422.41   3679.53  414.51 o
   2   4  11   1848.58   1855.61  272.11 o
   4   4  11   1656.95   1776.36  237.12 o
   6   4  11    127.74     97.25   36.61 <
 -17   5  11   1421.93   1171.95  160.01 o
 -15   5  11    162.00    118.39   61.99 <
 -13   5  11   1239.69   1472.34  257.80 o
 -11   5  11   2212.01   2370.62  344.28 o
  -9   5  11    268.66    283.90  105.62 <
  -7   5  11   2612.35   3097.84  382.32 o
  -5   5  11   1412.96   1506.07  265.95 o
  -3   5  11    316.35    322.70  122.95 <
  -1   5  11   2145.81   2509.20  224.62 o
   1   5  11    341.71    520.85  103.46 o
 -19  -5  12    871.60    813.39  116.70 o
 -17  -5  12   1575.38   1634.11  130.11 o
 -15  -5  12    438.80    381.53   71.60 o
 -13  -5  12   1520.87   1286.88  141.65 o
 -11  -5  12   2540.22   2925.19  295.33 o
  -9  -5  12    502.45    597.88  124.84 o
  -7  -5  12    695.80    639.38   92.58 o
  -5  -5  12    995.21   1254.28  136.17 o
  -3  -5  12    814.48    865.74  113.34 o
  -1  -5  12   1013.57   1019.52  121.59 o
   1  -5  12    125.11    160.63   72.02 <
 -22  -4  12    632.46    525.99   66.98 o
 -20  -4  12    757.84    779.32   95.19 o
 -18  -4  12   2025.69   2137.53  178.96 o
 -16  -4  12   1358.75   1559.19  167.68 o
 -14  -4  12    988.55   1120.59  117.14 o
 -12  -4  12   5613.68   5698.35  275.76 o
 -10  -4  12   1856.51   2031.76  207.96 o
  -8  -4  12    673.67    734.87  106.36 o
  -6  -4  12   1942.71   2161.29  191.10 o
  -4  -4  12    330.59    461.92   97.25 o
  -2  -4  12   2180.19   2376.83  231.21 o
   0  -4  12    911.88    955.07  138.92 o
   2  -4  12    678.69    503.54   90.35 o
   4  -4  12    728.90    596.04   86.82 o
 -25  -3  12    304.30    225.82   31.19 o
 -23  -3  12   1059.34    893.63   64.52 o
 -21  -3  12    107.37    102.04   23.29 o
 -19  -3  12   2136.15   2187.87  147.51 o
 -17  -3  12   4797.93   4992.37  204.41 o
 -15  -3  12   1141.97    979.76   93.80 o
 -13  -3  12   5110.95   5477.53  269.18 o
 -11  -3  12   8683.78   9021.26  299.43 o
  -9  -3  12    433.08    423.50   69.68 o
  -7  -3  12   1201.51   1271.09  105.82 o
  -5  -3  12   7235.84   7606.01  271.19 o
  -3  -3  12   2328.50   2553.77  184.69 o
  -1  -3  12   1017.75   1253.03  138.85 o
   1  -3  12    252.70    274.52   85.65 o
   3  -3  12   1668.09   1344.72  163.78 o
   5  -3  12   1118.14   1029.43  127.62 o
   7  -3  12    430.67    396.60   65.76 o
 -26  -2  12    180.77    170.91   35.89 o
 -24  -2  12    721.41    617.97   56.13 o
 -22  -2  12   1593.81   1602.95  103.56 o
 -20  -2  12   1435.71   1400.92   93.10 o
 -18  -2  12   3429.17   3644.64  174.11 o
 -16  -2  12   5271.31   5338.01  217.62 o
 -14  -2  12   4957.45   4677.42  253.63 o
 -12  -2  12  15392.90  15176.80  458.84 o
 -10  -2  12   4710.76   4645.53  239.55 o
  -8  -2  12    779.59    829.21   91.46 o
  -6  -2  12   6090.22   6110.55  234.93 o
  -4  -2  12   2527.74   2656.16  177.74 o
  -2  -2  12   1387.33   1493.63  123.67 o
   0  -2  12   1884.84   1864.70  141.80 o
   2  -2  12   1989.75   1929.74  145.98 o
   4  -2  12   1993.10   1749.74  146.92 o
   6  -2  12    228.69    190.40   42.54 o
   8  -2  12   2117.81   1827.05  142.25 o
 -27  -1  12   1354.54   1471.82   93.48 o
 -25  -1  12     90.98    113.37   32.38 o
 -23  -1  12    637.16    602.83   63.35 o
 -21  -1  12     33.88     38.39   16.07 <
 -19  -1  12   2464.41   2666.79  131.92 o
 -17  -1  12   5819.85   5592.98  295.01 o
 -15  -1  12   1574.59   1617.40  202.23 o
 -13  -1  12  13857.60  13009.00  457.05 o
 -11  -1  12  21442.40  21894.00  561.25 o
  -9  -1  12   1453.97   1393.30  131.27 o
  -7  -1  12   7483.02   7760.33  317.73 o
  -5  -1  12   7485.89   7279.89  243.77 o
  -3  -1  12   2377.97   2283.43  168.92 o
  -1  -1  12    499.86    554.17   83.59 o
   1  -1  12   1249.41   1206.97  126.11 o
   3  -1  12   1369.89   1444.21  143.17 o
   5  -1  12   1703.73   1668.36  149.28 o
   7  -1  12    190.45    196.51   48.23 o
   9  -1  12   4580.18   4636.09  219.01 o
 -28   0  12   1552.25   1870.49  104.65 o
 -26   0  12    309.72    290.98   33.90 o
 -24   0  12   1173.99   1407.53  100.40 o
 -22   0  12   1707.29   1820.54  119.20 o
 -20   0  12   4462.73   4899.44  201.46 o
 -18   0  12   1607.89   1606.13  141.93 o
 -16   0  12   3839.73   4090.54  228.28 o
 -14   0  12   5725.78   5473.60  263.34 o
 -12   0  12  24383.40  24563.30  626.34 o
 -10   0  12  10353.40  10392.60  395.48 o
  -8   0  12     87.21     69.51   27.39 <
  -6   0  12  15347.80  15580.80  415.95 o
  -4   0  12   2141.52   2047.28  173.57 o
  -2   0  12   1100.42   1214.32  131.15 o
   0   0  12      3.69     56.40   34.84 <
   2   0  12   3693.62   3757.83  230.76 o
   4   0  12   2658.22   2732.85  200.59 o
   6   0  12    114.84    151.84   49.07 o
   8   0  12   3979.91   4641.78  218.04 o
  10   0  12   4770.17   5272.94  233.99 o
 -27   1  12   1279.60   1431.37   83.32 o
 -25   1  12    130.29    166.29   38.12 o
 -23   1  12    868.33    941.89  101.77 o
 -21   1  12     12.50      8.07   22.85 <
 -19   1  12   2969.95   3268.15  188.24 o
 -17   1  12   5103.51   5305.20  304.91 o
 -15   1  12   1569.07   1412.74  139.10 o
 -13   1  12  12697.30  12425.10  403.38 o
 -11   1  12  21068.40  21315.00  516.95 o
  -9   1  12   1596.43   1488.49  128.29 o
  -7   1  12   6581.49   6591.22  309.01 o
  -5   1  12   8271.75   8883.98  413.02 o
  -3   1  12   2005.39   1926.66  177.22 o
  -1   1  12    375.46    473.32   93.62 o
   1   1  12   1401.82   1437.18  142.57 o
   3   1  12   1339.98   1558.92  148.96 o
   5   1  12   1550.97   1630.69  195.15 o
   7   1  12    155.15    260.88   62.09 o
   9   1  12   4207.01   4927.60  211.86 o
 -26   2  12    160.69    218.19   53.10 o
 -24   2  12    690.42    827.97  131.50 o
 -22   2  12   1510.38   1759.28  227.83 o
 -20   2  12   1335.53   1338.54  224.73 o
 -18   2  12   3443.28   4128.83  428.51 o
 -16   2  12   5128.25   5489.89  375.64 o
 -14   2  12   5981.69   5799.15  396.92 o
 -12   2  12  15231.40  15014.40  624.13 o
 -10   2  12   3594.97   3424.26  353.79 o
  -8   2  12   1209.64   1234.01  153.05 o
  -6   2  12   6675.52   6925.11  409.37 o
  -4   2  12   1974.93   1876.72  130.08 o
  -2   2  12   1806.35   1827.17  148.24 o
   0   2  12   1475.92   1389.12  135.20 o
   2   2  12   2265.02   2414.65  180.72 o
   4   2  12   1562.07   1741.12  153.38 o
   6   2  12    210.80    193.43   52.77 o
   8   2  12   2239.85   2170.95  208.68 o
 -25   3  12    297.67    307.74   59.60 o
 -23   3  12   1160.45   1313.06  176.02 o
 -21   3  12     39.14     49.52   33.33 <
 -17   3  12   3841.84   4497.25  517.57 o
 -15   3  12   1342.03   1207.61  200.26 o
 -13   3  12   4931.61   5658.00  404.62 o
  -9   3  12    210.04    331.59  155.83 <
  -7   3  12    599.71    807.06  211.16 o
  -5   3  12   7443.89   8194.39  680.41 o
  -3   3  12   1900.57   1779.44  212.36 o
  -1   3  12    597.68    625.10  112.77 o
   1   3  12    280.27    307.22   79.02 o
   3   3  12   1441.54   1569.84  174.09 o
   5   3  12   1312.78   1516.45  161.45 o
   7   3  12    612.55    589.79   88.14 o
 -22   4  12    609.45    407.63   56.05 o
 -20   4  12    697.22    759.35  138.77 o
 -18   4  12   1933.80   2237.19  290.86 o
 -16   4  12   1336.26   1370.33  267.61 o
 -14   4  12   1256.83   1547.79  337.60 o
 -12   4  12   5841.68   6018.46  504.51 o
 -10   4  12   1549.48   2001.93  346.66 o
  -8   4  12    811.20   1001.96  245.59 o
  -6   4  12   2312.78   2760.92  406.41 o
  -4   4  12    151.93    357.64  158.64 <
  -2   4  12   2636.17   2630.76  255.20 o
   0   4  12   1067.89   1185.83  167.31 o
   2   4  12    624.14    707.53  121.17 o
   4   4  12    945.25   1154.62  145.06 o
 -17   5  12   1473.32   1487.12  175.11 o
 -15   5  12    525.32    322.92   97.92 o
 -13   5  12   1632.39   1515.06  257.55 o
 -11   5  12   2589.32   2953.33  361.56 o
  -9   5  12    305.44    363.27  131.99 <
  -7   5  12    420.36    486.55  130.43 o
  -5   5  12    930.95   1019.87  204.68 o
  -3   5  12    764.08    910.87  204.88 o
 -17  -5  13   1175.64   1141.85  148.46 o
 -15  -5  13    349.67    458.61  102.59 o
 -13  -5  13    691.35    952.04  156.26 o
 -11  -5  13    655.58    643.21  128.34 o
  -9  -5  13    143.22    114.61   20.51 o
  -7  -5  13    747.53    835.94   96.93 o
  -5  -5  13   2011.87   1898.10  148.83 o
  -3  -5  13    643.11    567.01   80.36 o
 -22  -4  13   1084.78    991.26   86.85 o
 -20  -4  13    279.51    260.73   49.77 o
 -18  -4  13   1764.03   1723.17  155.09 o
 -16  -4  13   3393.12   3843.02  247.85 o
 -14  -4  13    582.85    565.45   80.98 o
 -12  -4  13    764.18    672.86   87.89 o
 -10  -4  13   1042.96   1106.91  173.69 o
  -8  -4  13   2046.56   2057.81  171.80 o
  -6  -4  13   1103.28   1142.65  131.82 o
  -4  -4  13    815.48    922.29  125.26 o
  -2  -4  13   2245.61   2159.78  193.01 o
   0  -4  13   1578.81   1434.45  146.00 o
   2  -4  13     96.00    120.45   42.49 <
 -25  -3  13    255.81    187.35   48.40 o
 -23  -3  13   1964.26   1938.23  104.28 o
 -21  -3  13   1575.84   1585.51  109.69 o
 -19  -3  13   1243.60   1133.16   89.06 o
 -17  -3  13   3669.56   3724.80  173.04 o
 -15  -3  13   2592.47   2742.14  155.39 o
 -13  -3  13   1203.66   1241.91  125.56 o
 -11  -3  13   3075.93   3164.25  176.22 o
  -9  -3  13    346.84    339.90   56.70 o
  -7  -3  13    545.85    493.78   65.24 o
  -5  -3  13   3281.65   3284.64  175.18 o
  -3  -3  13   3314.82   3428.26  206.65 o
  -1  -3  13   1818.71   1617.43  142.40 o
   1  -3  13   1076.72    901.70  129.86 o
   3  -3  13   1120.53   1102.96  136.84 o
   5  -3  13   4428.65   3791.96  311.42 o
 -26  -2  13    276.97    235.38   41.30 o
 -24  -2  13   2271.99   2305.11  124.59 o
 -22  -2  13   1894.85   1958.35  127.97 o
 -20  -2  13    131.55     89.33   29.75 o
 -18  -2  13   8805.95   8803.42  311.07 o
 -16  -2  13   7427.67   7619.72  377.21 o
 -14  -2  13    479.77    485.98   97.92 o
 -12  -2  13   5038.64   5099.43  309.88 o
 -10  -2  13   3012.51   2719.52  228.92 o
  -8  -2  13   1236.36   1102.56   93.03 o
  -6  -2  13   1681.03   1723.24  119.06 o
  -4  -2  13    675.57    644.72   77.06 o
  -2  -2  13   5612.86   5869.39  251.27 o
   0  -2  13   2886.12   2860.62  176.00 o
   2  -2  13    538.12    529.39   73.93 o
   4  -2  13   3267.98   3384.80  187.97 o
   6  -2  13   4929.52   4151.93  216.46 o
 -27  -1  13    326.91    311.32   40.01 o
 -25  -1  13    360.33    386.57   53.05 o
 -23  -1  13   5005.13   5618.39  188.74 o
 -21  -1  13   1614.72   1757.39  117.81 o
 -19  -1  13   2410.95   2307.44  161.65 o
 -17  -1  13   6306.44   6285.26  488.79 o
 -15  -1  13   6824.33   6849.39  403.31 o
 -13  -1  13    476.41    475.52   85.60 o
 -11  -1  13   2426.67   2391.31  186.43 o
  -9  -1  13    106.41     54.16   42.69 <
  -7  -1  13    350.90    341.05   68.27 o
  -5  -1  13    784.92    815.11   84.86 o
  -3  -1  13   7402.46   7497.74  295.08 o
  -1  -1  13   4307.95   4348.99  238.13 o
   1  -1  13   1816.55   1660.21  149.63 o
   3  -1  13   3831.45   3973.79  228.97 o
   5  -1  13   4928.21   4848.05  277.55 o
   7  -1  13   1501.27   1445.60  128.62 o
 -28   0  13    702.36    851.41   68.32 o
 -26   0  13      7.44     27.91   14.75 <
 -24   0  13   3136.15   3827.64  185.76 o
 -22   0  13   2946.10   3704.07  167.31 o
 -20   0  13     75.40     84.98   32.28 <
 -18   0  13  14966.00  15537.40  358.06 o
 -16   0  13   9373.24   9782.03  351.01 o
 -14   0  13    622.13    554.55   97.50 o
 -12   0  13   7799.48   7353.70  353.46 o
 -10   0  13    786.86    713.64  101.42 o
  -8   0  13    658.55    658.75   99.83 o
  -6   0  13   1552.14   1659.64  160.30 o
  -4   0  13   2435.39   2387.66  165.37 o
  -2   0  13   9934.15  10556.10  316.83 o
   0   0  13   4682.40   4890.82  255.15 o
   2   0  13   1465.65   1412.37  136.89 o
   4   0  13   2653.60   3280.79  206.57 o
   6   0  13   7633.92   8134.56  294.23 o
   8   0  13    450.78    421.88   65.74 o
 -27   1  13    403.77    416.17   39.46 o
 -25   1  13    394.04    525.44   69.16 o
 -23   1  13   4648.46   5453.39  240.77 o
 -21   1  13   1686.90   1854.27  155.07 o
 -19   1  13   2621.47   2568.48  167.43 o
 -17   1  13   5440.07   5553.30  261.80 o
 -15   1  13   7442.95   7743.50  325.20 o
 -13   1  13    614.40    532.15   85.28 o
 -11   1  13   2955.36   2964.98  196.26 o
  -9   1  13    112.78     59.60   29.33 <
  -7   1  13    434.73    456.53   85.01 o
  -5   1  13    611.96    632.68   97.20 o
  -3   1  13   7192.30   6989.83  253.48 o
  -1   1  13   3949.26   4086.04  197.51 o
   1   1  13   1725.01   1822.78  158.37 o
   3   1  13   3564.65   4076.75  289.79 o
   5   1  13   5229.04   6152.42  270.59 o
   7   1  13   1746.94   1810.83  126.31 o
 -26   2  13    265.43    282.76   51.48 o
 -24   2  13   2404.16   2889.43  252.74 o
 -20   2  13    180.26    171.26   81.18 <
 -18   2  13   7750.70   8194.81  422.85 o
 -16   2  13   7790.20   8535.66  463.01 o
 -14   2  13    363.84    357.17  109.25 o
 -12   2  13   4048.55   4695.25  504.68 o
 -10   2  13   4143.08   4143.48  351.65 o
  -8   2  13   1489.08   1537.68  171.13 o
  -6   2  13   1502.83   1492.04  140.39 o
  -4   2  13    846.07    846.82   86.17 o
  -2   2  13   6015.70   6065.33  242.18 o
   0   2  13   2738.93   2864.37  189.26 o
   2   2  13    686.78    659.55   93.25 o
   4   2  13   3147.23   3681.49  205.85 o
   6   2  13   5213.72   5392.54  220.53 o
 -25   3  13    272.45    294.04   52.57 o
 -23   3  13   1711.21   2013.31  212.58 o
 -19   3  13   1175.86   1381.72  239.25 o
 -17   3  13   3791.28   4517.01  494.99 o
 -15   3  13   2928.77   3452.75  322.32 o
 -13   3  13   1389.07   1467.43  209.48 o
 -11   3  13   2626.87   2968.85  414.41 o
  -9   3  13    132.69     48.90   85.70 <
  -5   3  13   3497.83   3866.56  469.29 o
  -3   3  13   2771.12   2728.73  250.85 o
  -1   3  13   2464.20   2488.39  182.46 o
   1   3  13   1049.35    990.11  117.61 o
   3   3  13    849.47   1018.80  107.41 o
   5   3  13   4555.78   4491.88  234.11 o
 -22   4  13   1287.43   1221.39  136.79 o
 -20   4  13    191.78    314.15   88.91 o
 -18   4  13   1560.59   1505.67  226.74 o
 -16   4  13   3796.38   4242.30  449.40 o
 -14   4  13    451.79    691.14  220.45 o
 -12   4  13    554.87    589.46  129.56 o
 -10   4  13   1177.46   1479.42  273.47 o
  -8   4  13   2173.55   2436.61  368.34 o
  -6   4  13    843.27    931.55  213.92 o
  -4   4  13    494.00    743.39  185.54 o
  -2   4  13   2454.65   2334.41  215.24 o
   0   4  13   1568.33   1519.80  171.55 o
   2   4  13    115.14    116.17   21.08 o
 -17   5  13   1375.56   1369.06  156.85 o
 -15   5  13    364.89    545.31  115.63 o
 -13   5  13    927.34    969.13  177.89 o
 -11   5  13    676.99    763.05  170.98 o
  -9   5  13    142.96    123.33   54.34 <
  -7   5  13    745.00    864.13  177.84 o
  -5   5  13   2084.21   2238.98  279.68 o
  -3   5  13    578.53    585.94  138.82 o
 -13  -5  14   1012.05    850.67  127.20 o
 -11  -5  14   1492.05   1398.09  174.36 o
  -9  -5  14    666.88    413.91   87.19 o
 -20  -4  14    721.14    664.54   74.73 o
 -18  -4  14    494.55    515.66   77.14 o
 -16  -4  14    981.00    991.26  114.29 o
 -14  -4  14     53.69     63.18   20.49 o
 -12  -4  14   2460.02   2445.25  269.08 o
 -10  -4  14   1067.70   1065.14  164.23 o
  -8  -4  14    643.32    602.78   86.85 o
  -6  -4  14   3968.64   3763.89  223.85 o
  -4  -4  14    426.35    408.12   73.09 o
  -2  -4  14    385.19    421.71   75.22 o
   0  -4  14   1434.53   1205.75  182.68 o
 -23  -3  14   2128.88   1667.74  108.25 o
 -21  -3  14   2479.87   2352.94  123.62 o
 -19  -3  14    790.52    650.26   63.40 o
 -17  -3  14   1428.54   1314.87   96.70 o
 -15  -3  14    813.92    717.11   76.69 o
 -13  -3  14   1706.87   1698.83  144.34 o
 -11  -3  14   2085.40   2108.10  136.39 o
  -9  -3  14   1797.04   1685.64  134.95 o
  -7  -3  14   3542.59   3383.16  165.45 o
  -5  -3  14   2846.44   2829.43  154.84 o
  -3  -3  14    521.28    439.37   68.17 o
  -1  -3  14   3921.24   3638.36  250.60 o
   1  -3  14   2203.42   1933.91  168.55 o
   3  -3  14   1551.71   1235.25  187.97 o
 -26  -2  14    722.82    907.02  104.15 o
 -24  -2  14    516.74    467.38   65.76 o
 -22  -2  14   1944.26   2000.87  151.96 o
 -20  -2  14   3062.03   3110.41  172.13 o
 -18  -2  14    691.92    652.74   83.42 o
 -16  -2  14   1177.65   1134.85  147.44 o
 -14  -2  14    512.21    508.06   94.52 o
 -12  -2  14   1908.60   1846.82  190.33 o
 -10  -2  14     94.48     97.47   34.07 <
  -8  -2  14   4170.98   4135.39  276.38 o
  -6  -2  14   7098.66   6696.64  291.28 o
  -4  -2  14   3219.65   3243.12  210.74 o
  -2  -2  14   1628.29   1707.97  155.79 o
   0  -2  14   4920.71   4796.47  253.09 o
   2  -2  14   2743.79   2617.72  213.35 o
   4  -2  14    480.74    316.29   60.60 o
 -27  -1  14   1965.59   2391.80  136.69 o
 -25  -1  14     23.91     64.49   21.71 <
 -23  -1  14   4630.06   4746.78  204.38 o
 -21  -1  14   3196.59   3306.80  159.78 o
 -19  -1  14    486.48    404.30   80.59 o
 -17  -1  14    722.98    590.73  159.81 o
 -15  -1  14   4395.10   4541.45  306.58 o
 -13  -1  14    337.07    379.39   73.19 o
 -11  -1  14   4292.97   4366.72  237.39 o
  -9  -1  14    600.11    591.10   89.15 o
  -7  -1  14   8809.21   8815.22  333.99 o
  -5  -1  14   7709.39   8201.84  377.48 o
  -3  -1  14     56.48    130.06   51.11 <
  -1  -1  14   5382.40   5956.43  330.74 o
   1  -1  14   6074.82   6338.08  333.67 o
   3  -1  14   1378.21   1206.74  138.48 o
   5  -1  14    108.99    136.46   51.53 <
 -28   0  14   1467.92   2071.62  128.79 o
 -26   0  14   1279.90   1632.77  104.70 o
 -24   0  14    738.05    714.60   74.25 o
 -22   0  14   3318.51   3429.65  139.24 o
 -20   0  14   3077.09   2978.74  152.21 o
 -18   0  14   1202.58   1114.04  100.95 o
 -16   0  14    669.28    576.95   89.97 o
 -14   0  14    719.11    619.84   90.89 o
 -12   0  14    503.77    509.05   93.28 o
 -10   0  14    104.28     88.11   44.95 <
  -8   0  14   5505.54   5550.24  272.46 o
  -6   0  14   6825.20   6553.67  293.59 o
  -4   0  14   5327.38   5621.76  227.63 o
  -2   0  14   2053.21   1988.67  157.20 o
   0   0  14   6210.72   6802.63  292.35 o
   2   0  14   3139.15   3276.60  197.83 o
   4   0  14    411.05    352.02   59.70 o
   6   0  14    187.59    142.25   32.48 o
 -27   1  14   2012.04   2361.58  100.48 o
 -25   1  14     24.82     60.22   25.08 <
 -23   1  14   4648.07   4811.65  214.05 o
 -21   1  14   3754.45   3934.16  202.90 o
 -19   1  14    348.28    335.78   58.31 o
 -17   1  14    833.30    738.17   77.98 o
 -15   1  14   4194.66   4184.93  208.13 o
 -13   1  14    547.05    583.68   78.13 o
 -11   1  14   3519.94   3920.10  228.70 o
  -9   1  14    502.40    449.42   78.10 o
  -7   1  14   8706.52   9208.07  344.28 o
  -5   1  14   8115.43   8512.96  328.90 o
  -3   1  14     63.35     40.73   20.61 <
  -1   1  14   5719.28   6307.93  279.29 o
   1   1  14   6277.88   6673.24  284.08 o
   3   1  14   1355.93   1441.33  126.08 o
   5   1  14     53.53     46.89   20.49 <
 -26   2  14    589.40    946.90  117.84 o
 -24   2  14    634.04    647.08  111.21 o
 -22   2  14   2300.96   2495.79  257.51 o
 -20   2  14   3025.17   3368.31  328.85 o
 -18   2  14    594.15    520.85  101.32 o
 -16   2  14    987.42    869.89  142.97 o
 -14   2  14    415.94    479.08  114.76 o
 -12   2  14   2630.25   2788.08  267.12 o
 -10   2  14     68.13     26.95   49.05 <
  -8   2  14   3938.98   4410.50  246.03 o
  -6   2  14   8117.74   8588.21  324.48 o
  -4   2  14   3056.41   3391.50  234.01 o
  -2   2  14   1764.75   1823.47  125.04 o
   0   2  14   4810.97   4926.18  201.40 o
   2   2  14   2173.19   2322.02  190.23 o
   4   2  14    692.67    663.92   72.76 o
 -25   3  14    100.93    113.82   32.36 o
 -23   3  14   2011.47   2032.60  201.95 o
 -21   3  14   2421.03   2661.60  271.96 o
 -19   3  14    692.58    634.66  148.31 o
 -17   3  14   1236.36   1298.53  173.22 o
 -15   3  14    851.41    723.69  151.17 o
 -13   3  14   1836.06   1871.88  229.02 o
 -11   3  14   1894.48   2181.29  238.11 o
  -9   3  14   1980.36   2213.72  341.64 o
  -5   3  14   2810.60   3283.33  403.61 o
  -3   3  14    460.80    503.51  157.10 o
  -1   3  14   3577.83   3552.60  203.49 o
   1   3  14   2396.02   2397.19  141.70 o
 -20   4  14    584.85    573.94  110.14 o
 -18   4  14    476.71    473.39  115.88 o
 -16   4  14    988.28    997.22  195.69 o
 -14   4  14     34.40      8.94   20.56 <
 -12   4  14   2816.41   2936.79  264.48 o
 -10   4  14    904.76    990.88  146.12 o
  -8   4  14    899.86    966.42  193.81 o
  -6   4  14   3113.55   3706.50  405.05 o
  -4   4  14    615.48    618.92  163.41 o
  -2   4  14    369.39    560.41  148.38 o
 -13   5  14   1004.77    965.45  158.07 o
 -11   5  14   1230.60   1375.19  209.35 o
  -9   5  14    814.16    778.78  155.01 o
  -7   5  14   1039.61   1407.01  210.20 o
 -18  -4  15    526.01    531.18   64.42 o
 -16  -4  15   1590.03   1472.15  122.90 o
 -14  -4  15    648.18    462.98   70.36 o
 -12  -4  15   1916.56   2075.12  220.78 o
 -10  -4  15   2509.40   2499.73  230.76 o
  -8  -4  15     32.42     58.26   26.87 <
  -6  -4  15    749.66    604.32   75.27 o
  -4  -4  15   2187.62   1696.85  197.58 o
 -23  -3  15    558.84    465.54   80.36 o
 -21  -3  15    534.11    546.40   67.18 o
 -19  -3  15    189.83    158.49   31.61 o
 -17  -3  15   2442.72   2497.40  143.12 o
 -15  -3  15    973.38    923.93   91.69 o
 -13  -3  15   1699.76   1691.65  133.06 o
 -11  -3  15   4612.43   4340.32  182.48 o
  -9  -3  15   2915.22   3092.33  171.16 o
  -7  -3  15    989.83    934.93   79.35 o
  -5  -3  15    869.66    817.81  113.69 o
  -3  -3  15   1203.14   1150.15  204.19 o
  -1  -3  15    947.98    799.36  161.37 o
   1  -3  15    387.59    331.24   90.82 o
 -26  -2  15    987.83    790.84   91.29 o
 -24  -2  15     75.20     63.85   23.07 <
 -22  -2  15   1738.30   1648.22  130.88 o
 -20  -2  15     13.18     15.52   18.05 <
 -18  -2  15    965.35    985.69   99.11 o
 -16  -2  15   2382.49   2538.65  213.85 o
 -14  -2  15   1341.73   1197.95  150.02 o
 -12  -2  15   7757.12   7848.05  387.66 o
 -10  -2  15   6354.58   6247.36  342.24 o
  -8  -2  15     93.46     77.01   35.04 <
  -6  -2  15   1674.23   1678.91  141.68 o
  -4  -2  15   3585.46   3615.88  213.90 o
  -2  -2  15    749.63    728.01   95.16 o
   0  -2  15    175.82    203.66   40.50 o
   2  -2  15    337.32    322.25   62.18 o
 -27  -1  15   1254.77   1369.80  131.67 o
 -25  -1  15    287.95    227.95   36.48 o
 -23  -1  15    548.43    605.56   81.75 o
 -21  -1  15   1455.90   1358.70  115.88 o
 -19  -1  15    625.25    664.59  104.30 o
 -17  -1  15   2181.16   2429.93  217.20 o
 -15  -1  15   1024.35   1051.11  143.94 o
 -13  -1  15   7877.68   7420.97  315.74 o
 -11  -1  15   5692.42   5863.28  279.43 o
  -9  -1  15   5066.76   5257.42  261.33 o
  -7  -1  15   2123.34   2270.17  166.26 o
  -5  -1  15   5151.45   5325.52  306.30 o
  -3  -1  15   3226.77   3358.95  243.87 o
  -1  -1  15    181.19    280.40   70.13 o
   1  -1  15     83.55     78.65   40.80 <
   3  -1  15    446.53    362.73   56.10 o
 -26   0  15   1730.34   2072.56  141.53 o
 -24   0  15      1.33     16.47    8.62 <
 -22   0  15   2481.88   2515.03  113.10 o
 -20   0  15     62.23     25.41   11.95 <
 -18   0  15   1611.25   1978.44  187.47 o
 -16   0  15   1182.52   1301.19  133.26 o
 -14   0  15     72.57     55.53   32.68 <
 -12   0  15   8869.22   9290.29  360.05 o
 -10   0  15   7069.17   7693.01  324.14 o
  -8   0  15     27.90     16.66   18.48 <
  -6   0  15   3587.61   3658.80  216.63 o
  -4   0  15   6954.17   7955.01  263.89 o
  -2   0  15    108.34     79.69   32.14 <
   0   0  15     35.32     14.75   30.52 <
   2   0  15     95.14     84.91   25.18 o
   4   0  15    174.31    224.73   54.66 o
 -27   1  15   1438.86   1527.03   89.63 o
 -25   1  15    357.28    335.93   43.71 o
 -23   1  15    616.63    636.13   71.92 o
 -21   1  15   1358.84   1224.80  105.02 o
 -19   1  15    585.80    622.05   79.25 o
 -17   1  15   2395.03   2640.94  148.31 o
 -15   1  15    805.32    800.18   88.31 o
 -13   1  15   7351.57   7192.72  319.86 o
 -11   1  15   6802.88   7726.06  328.06 o
  -9   1  15   4963.64   5389.96  272.51 o
  -7   1  15   1901.10   1897.55  156.08 o
  -5   1  15   5436.05   5488.23  263.49 o
  -3   1  15   3218.04   3160.40  167.13 o
  -1   1  15    118.34    110.96   30.55 o
   1   1  15     92.49     76.14   23.37 o
   3   1  15    523.57    582.29   66.56 o
 -26   2  15    868.21    915.81   97.40 o
 -24   2  15    117.86    121.29   42.69 <
 -22   2  15   1484.22   1495.37  184.10 o
 -20   2  15      7.09      3.77   14.85 <
 -18   2  15   1233.68   1465.74  166.16 o
 -16   2  15   1912.33   2071.67  213.08 o
 -14   2  15   1031.46   1032.36  159.98 o
 -12   2  15   7946.11   8478.79  459.78 o
 -10   2  15   6149.59   6524.61  302.48 o
  -8   2  15    188.68    183.33   53.22 o
  -6   2  15   1504.57   1530.36  133.98 o
  -4   2  15   3536.56   3516.32  197.43 o
  -2   2  15    617.88    527.55   71.27 o
   0   2  15    249.69    345.00   53.74 o
   2   2  15    294.28    238.48   37.70 o
 -23   3  15    571.73    510.49   92.04 o
 -19   3  15     88.95     96.63   52.67 <
 -17   3  15   2599.13   2926.83  246.13 o
 -15   3  15    729.99    772.39  140.16 o
 -13   3  15   1505.69   1600.04  201.03 o
 -11   3  15   5200.99   5732.42  373.36 o
  -9   3  15   2467.40   2978.41  261.63 o
  -7   3  15    803.61    694.54  116.70 o
  -5   3  15   1405.67   1555.44  175.40 o
  -3   3  15   1521.65   1512.05  159.96 o
  -1   3  15    984.04    910.52  142.42 o
 -20   4  15    163.44    170.93   52.65 o
 -18   4  15    662.94    692.65  129.56 o
 -16   4  15   1334.04   1336.82  203.14 o
 -14   4  15    678.51    553.70  103.19 o
 -12   4  15   1821.57   2027.21  203.94 o
 -10   4  15   2470.70   2698.36  235.50 o
  -8   4  15     28.48    110.31   37.23 <
  -6   4  15    643.72    615.52   99.51 o
  -4   4  15   2330.18   2047.75  233.32 o
 -21  -3  16   2269.40   2071.10  182.88 o
 -19  -3  16     40.99     73.71   21.06 o
 -17  -3  16   2203.42   2040.33  119.53 o
 -15  -3  16   3762.10   3661.78  171.48 o
 -13  -3  16    121.35     99.09   31.59 o
 -11  -3  16   1255.31   1106.36  118.71 o
  -9  -3  16   1719.35   1510.71  138.23 o
  -7  -3  16   1373.23   1422.78  181.41 o
  -5  -3  16    198.89     91.02   42.94 <
  -3  -3  16    169.29    138.08   56.62 <
 -24  -2  16    234.38    233.44   38.87 o
 -22  -2  16   2221.97   2361.68  147.74 o
 -20  -2  16    745.75    788.39   77.66 o
 -18  -2  16    561.03    481.01   65.86 o
 -16  -2  16   4680.97   4630.43  276.58 o
 -14  -2  16   2340.94   2316.04  164.30 o
 -12  -2  16    301.32    335.31   66.41 o
 -10  -2  16   2374.43   2241.28  160.78 o
  -8  -2  16    479.44    469.32   89.38 o
  -6  -2  16    439.15    439.19   67.62 o
  -4  -2  16   1823.49   1681.10  131.40 o
  -2  -2  16    283.67    211.79   41.80 o
   0  -2  16   1017.74    614.40  126.43 o
 -25  -1  16     43.29      5.04   15.57 <
 -23  -1  16    898.11   1147.46  109.74 o
 -21  -1  16   2823.83   3318.09  170.88 o
 -19  -1  16    549.75    551.64   89.45 o
 -17  -1  16   5047.43   4806.43  420.96 o
 -15  -1  16   4731.23   5035.03  314.45 o
 -13  -1  16    879.70    894.28  131.94 o
 -11  -1  16   3482.15   3435.61  252.46 o
  -9  -1  16   2053.30   2018.72  189.68 o
  -7  -1  16    939.10    906.47  124.32 o
  -5  -1  16    425.40    463.45   88.66 o
  -3  -1  16    414.64    364.94   76.59 o
  -1  -1  16   1780.37   1675.93  130.13 o
   1  -1  16    701.01    583.08   67.33 o
 -26   0  16    576.24    594.48   88.61 o
 -24   0  16    192.88    203.19   36.16 o
 -22   0  16   1740.15   1984.82  127.40 o
 -20   0  16   1243.88   1576.25  146.79 o
 -18   0  16   1293.36   1243.80  144.21 o
 -16   0  16   6485.98   7312.00  310.48 o
 -14   0  16   4303.38   4615.53  250.03 o
 -12   0  16    697.72    593.34   87.74 o
 -10   0  16   3740.92   3834.03  225.10 o
  -8   0  16   1102.44   1066.03  118.29 o
  -6   0  16    184.26    137.31   39.73 o
  -4   0  16      7.99     33.30   52.55 <
  -2   0  16    260.11    357.56   73.04 o
   0   0  16   1233.51   1282.21  132.17 o
   2   0  16     51.55     37.65   26.20 <
 -25   1  16     51.18     -5.41    8.00 <
 -23   1  16    966.47   1098.19   85.23 o
 -21   1  16   2966.52   3142.59  154.84 o
 -19   1  16    606.42    531.23   70.31 o
 -17   1  16   5410.89   5192.75  240.74 o
 -15   1  16   4684.29   5320.62  266.27 o
 -13   1  16    850.84    899.34  107.08 o
 -11   1  16   3431.24   3374.62  214.72 o
  -9   1  16   1895.82   1814.06  152.61 o
  -7   1  16    947.13    920.38  104.38 o
  -5   1  16    329.91    389.25   69.01 o
  -3   1  16    454.19    451.19   86.25 o
  -1   1  16   1873.67   2123.99  136.46 o
   1   1  16    600.55    594.06   66.03 o
 -24   2  16    139.81    169.07   43.98 o
 -22   2  16   2530.80   2789.13  192.17 o
 -20   2  16    742.34    848.53  107.61 o
 -18   2  16    788.61    902.38  121.69 o
 -16   2  16   3821.29   4114.70  279.93 o
 -14   2  16   1993.82   2093.89  211.86 o
 -12   2  16    281.54    281.02   70.38 o
 -10   2  16   2070.28   1780.91  187.62 o
  -8   2  16    721.24    627.96  105.00 o
  -6   2  16    601.84    622.32   99.98 o
  -4   2  16   1681.91   1805.17  170.39 o
  -2   2  16    465.07    564.23   65.74 o
   0   2  16    996.54    932.45  149.82 o
 -21   3  16   1951.99   2244.94  202.03 o
 -19   3  16     59.53     56.70   42.89 <
 -17   3  16   2346.41   2369.21  194.03 o
 -15   3  16   4189.84   4445.49  292.60 o
 -13   3  16     35.50     82.33   48.10 <
 -11   3  16   1551.41   1561.08  179.60 o
  -9   3  16   1546.99   1610.37  181.14 o
  -7   3  16   1089.88   1169.79  147.59 o
  -5   3  16     97.13    131.92   54.66 <
  -3   3  16    220.25    219.21   74.15 <
 -16   4  16   1899.43   1976.85  207.04 o
 -14   4  16    870.79    865.42  150.59 o
 -12   4  16    577.49    593.24   95.46 o
 -10   4  16    944.66   1001.34  124.82 o
  -8   4  16     74.26     23.17   10.93 <
 -19  -3  17    712.80    653.49  100.85 o
 -17  -3  17    241.71    231.55   34.02 o
 -15  -3  17    951.77    808.01   69.83 o
 -13  -3  17    244.68    128.32   32.91 o
 -11  -3  17    865.60    754.98  121.91 o
  -9  -3  17    484.45    634.76  108.67 o
 -22  -2  17   1911.62   1774.55  117.59 o
 -20  -2  17   1759.99   1651.62  104.80 o
 -18  -2  17    312.22    293.24   46.96 o
 -16  -2  17   1568.04   1346.93  109.44 o
 -14  -2  17   2215.19   2144.51  144.36 o
 -12  -2  17    270.60    277.45   50.98 o
 -10  -2  17   1205.45   1201.90  134.35 o
  -8  -2  17    501.79    412.67   77.73 o
  -6  -2  17   2669.63   2435.74  178.36 o
  -4  -2  17    647.18    531.82   60.77 o
 -25  -1  17    847.76   1044.48  114.51 o
 -23  -1  17    568.58    571.68   72.32 o
 -21  -1  17   4007.99   4334.46  181.96 o
 -19  -1  17   1212.08   1422.75  113.91 o
 -17  -1  17    980.78    825.84  160.98 o
 -15  -1  17    267.27    246.40   63.55 o
 -13  -1  17    352.05    343.06   77.86 o
 -11  -1  17    775.53    795.17  116.89 o
  -9  -1  17     27.12     15.32   14.63 <
  -7  -1  17    538.10    492.56   87.39 o
  -5  -1  17   3645.34   3440.83  182.08 o
  -3  -1  17    457.74    359.10   53.72 o
  -1  -1  17   1267.97   1265.03  147.44 o
 -24   0  17      0.12     17.33    7.57 <
 -22   0  17   3831.13   4325.07  219.78 o
 -20   0  17   2944.40   3165.29  199.17 o
 -18   0  17    103.23     76.27   34.35 <
 -16   0  17   3118.38   2712.02  179.55 o
 -14   0  17    777.09    688.68   91.07 o
 -12   0  17     29.42     21.98   17.36 <
 -10   0  17    695.46    708.72   89.30 o
  -8   0  17    675.18    629.57   82.13 o
  -6   0  17   3346.90   3740.87  241.56 o
  -4   0  17   1904.69   1981.15  167.26 o
  -2   0  17     97.04    105.89   42.24 <
 -23   1  17    559.87    590.63   72.49 o
 -21   1  17   4056.35   4129.85  264.19 o
 -19   1  17   1144.34   1415.00  170.79 o
 -17   1  17    985.71    845.93   88.56 o
 -15   1  17    291.38    319.91   57.09 o
 -13   1  17    362.08    322.67   63.85 o
 -11   1  17    700.93    745.42   90.74 o
  -9   1  17     88.56     20.81   23.92 <
  -7   1  17    402.33    403.08   64.79 o
  -5   1  17   3356.29   3653.68  182.26 o
  -3   1  17    497.99    502.97   78.92 o
  -1   1  17   1318.26   1476.59  187.52 o
 -22   2  17   1578.31   1392.73  133.48 o
 -20   2  17   2161.32   2064.39  183.40 o
 -18   2  17    290.12    278.49   58.78 o
 -16   2  17   1281.34   1082.15  127.70 o
 -14   2  17   2581.37   2541.80  312.14 o
 -12   2  17    161.71    287.48  104.25 <
 -10   2  17   1107.88   1159.36  210.22 o
  -8   2  17    624.41    548.81   90.00 o
  -6   2  17   2192.98   2170.90  171.11 o
  -4   2  17    867.14    747.53  126.75 o
 -19   3  17    633.43    615.47   98.54 o
 -17   3  17    205.10    185.71   49.17 o
 -15   3  17    771.46    708.52   98.42 o
 -13   3  17    256.53    221.97   57.69 o
 -11   3  17    888.39   1047.53  192.34 o
  -9   3  17    503.66    377.18  102.71 o
  -7   3  17    512.18    594.75  121.56 o
 -20  -2  18   1395.20   1177.02   77.66 o
 -18  -2  18    227.66    226.79   33.68 o
 -16  -2  18    774.60    690.76   67.80 o
 -14  -2  18    510.32    478.31   70.68 o
 -12  -2  18    802.96    789.48   95.93 o
 -10  -2  18   3104.71   2800.77  180.10 o
  -8  -2  18    616.55    546.38   74.75 o
 -23  -1  18     51.57     56.42   18.48 o
 -21  -1  18    697.22    637.82   61.09 o
 -19  -1  18    641.30    528.17   62.16 o
 -17  -1  18    707.40    834.21  101.27 o
 -15  -1  18    806.39    836.19  108.75 o
 -13  -1  18    140.53    130.18   48.80 <
 -11  -1  18   2416.66   2253.88  181.49 o
  -9  -1  18   2118.01   2253.06  176.92 o
  -7  -1  18     27.14     23.49   21.03 <
  -5  -1  18    918.04    774.60   89.03 o
 -22   0  18    118.92    121.49   31.59 o
 -20   0  18   1599.73   1475.15  121.26 o
 -18   0  18     61.82     64.10   30.25 <
 -16   0  18    196.18    247.45   57.81 o
 -14   0  18    733.30    914.89  118.04 o
 -12   0  18    864.78    921.87   97.00 o
 -10   0  18   4338.34   4141.15  198.03 o
  -8   0  18    658.18    647.55   92.58 o
  -6   0  18    229.12    244.00   56.25 o
  -4   0  18   3351.53   3092.65  180.27 o
 -21   1  18    662.08    586.96   82.90 o
 -19   1  18    638.94    569.40   90.99 o
 -17   1  18    674.33    745.30   94.72 o
 -15   1  18    693.92    597.64   91.94 o
 -13   1  18    132.39    115.60   33.30 o
 -11   1  18   2415.59   2410.85  150.82 o
  -9   1  18   2103.73   2254.02  138.48 o
  -7   1  18     32.74     33.70   17.98 <
  -5   1  18   1137.77    945.86  150.07 o
 -18   2  18    203.60    272.33   76.74 o
 -14   2  18    211.95    259.29   93.87 <
 -12   2  18    734.76    738.99  148.51 o
  -8   2  18    546.62    511.31  104.03 o
 -19  -1  19    514.37    524.60   53.87 o
 -17  -1  19    919.14    785.68   69.83 o
 -15  -1  19   2071.04   1804.72  137.53 o
 -13  -1  19    606.14    553.65   62.90 o
 -11  -1  19    236.82    244.62   52.82 o
  -9  -1  19   2716.79   2377.45  155.21 o
 -20   0  19   1763.21   1870.88  124.02 o
 -18   0  19    145.14    104.95   30.62 o
 -16   0  19   3768.75   3547.44  192.61 o
 -14   0  19   2443.85   2391.90  165.32 o
 -12   0  19      8.95     -5.61   13.39 <
 -10   0  19   1530.84   1324.18  121.69 o
  -8   0  19   2185.53   1825.06  200.71 o
 -15   1  19   2312.01   2150.19  145.01 o
 -13   1  19    646.89    576.30   77.46 o
 -11   1  19    203.65    206.99   48.03 o
 -14   2  19   2082.72   2191.47  210.27 o
